# Supplementary material for: The Schistosoma mansoni phylome: using evolutionary genomics to gain insight into a parasite’s biology
Source: BMC Genomics. 2012 Nov 13;13:617. doi: 10.1186/1471-2164-13-617 (PMC3534613; doi:10.1186/1471-2164-13-617)
Supplement: Additional file 1 — Table S1: Functional prediction for theS. mansoni "seed" proteins. Table S2: Comparison between reviewed proteins with functional annotation at UniProt and GO terms transferred by phylogenomic approach. Table S3: Homologous proteins to the S. mansoni "seed" proteins. [file 1471-2164-13-617-S1.xls]

## Sheet: Index of Supp. Tables
Index of Supplementary Tables
Table S1: Functional prediction for the S. mansoni "seed" proteins
Table S2: Comparison between reviewed proteins with functional annotation at Uniprot and GO terms transferred by phylogenomic approach
Table S3: Homologous proteins to the S. mansoni "seed" proteins

## Sheet: Table S1
PhylomeDB_ID1	Homologous Protein2	Functional Annotation Transferred to the S. mansoni "Seed" Protein3
Phy000UYAW_SCHMA	Phy00088YT_HUMAN	GO:0005125 cytokine activity || GO:0005615 extracellular space || GO:0008083 growth factor activity || GO:0005792 microsome || GO:0016021 integral to membrane || GO:0005789 endoplasmic reticulum membrane || GO:0050291 sphingosine N-acyltransferase activity || GO:0046513 ceramide biosynthetic process || GO:0000139 Golgi membrane
Phy000UYAW_SCHMA	Phy00037JX_CAEEL	GO:0016021 integral to membrane
Phy000UYAY_SCHMA	Phy000WDCR_NEMVE	GO:0005737 cytoplasm || GO:0008093 cytoskeletal adaptor activity || GO:0017124 SH3 domain binding || GO:0007165 signal transduction || GO:0005515 protein binding || GO:0046847 filopodium assembly
Phy000UYAY_SCHMA	Phy0007YCG_HUMAN	GO:0005515 protein binding || GO:0005737 cytoplasm || GO:0006915 apoptosis || GO:0008289 lipid binding || GO:0008415 acyltransferase activity || GO:0016740 transferase activity || GO:0008093 cytoskeletal adaptor activity || GO:0006916 anti-apoptosis || GO:0005634 nucleus || GO:0000139 Golgi membrane || GO:0005741 mitochondrial outer membrane || GO:0007165 signal transduction || GO:0017124 SH3 dom…
Phy000UYAY_SCHMA	Phy0003DHT_CAEEL	GO:0005737 cytoplasm || GO:0007126 meiosis || GO:0009792 embryonic development ending in birth or egg hatching || GO:0000003 reproduction || GO:0005515 protein binding
Phy000UYBC_SCHMA	Phy004006N_MONBE	GO:0006508 proteolysis || GO:0008234 cysteine-type peptidase activity || GO:0004197 cysteine-type endopeptidase activity || GO:0016946 cathepsin F activity
Phy000UYBC_SCHMA	Phy000WKJ4_NEMVE	GO:0006508 proteolysis || GO:0008234 cysteine-type peptidase activity
Phy000UYBC_SCHMA	Phy000858W_HUMAN	GO:0006508 proteolysis || GO:0006512 ubiquitin cycle || GO:0008234 cysteine-type peptidase activity || GO:0005515 protein binding
Phy000UYBC_SCHMA	Phy0024LQP_DROME	GO:0006508 proteolysis || GO:0008234 cysteine-type peptidase activity
Phy000UYBC_SCHMA	Phy000Z1XJ_TRICA	GO:0006508 proteolysis || GO:0008234 cysteine-type peptidase activity
Phy000UYBC_SCHMA	Phy00036FI_CAEEL	GO:0006508 proteolysis || GO:0008234 cysteine-type peptidase activity
Phy000UYBD_SCHMA	Phy0007ZWF_HUMAN	GO:0004725 protein tyrosine phosphatase activity || GO:0006470 protein amino acid dephosphorylation || GO:0007165 signal transduction || GO:0007275 multicellular organismal development || GO:0006633 fatty acid biosynthetic process || GO:0016021 integral to membrane || GO:0016829 lyase activity || GO:0005789 endoplasmic reticulum membrane
Phy000UYBG_SCHMA	Phy000WA60_NEMVE	GO:0016021 integral to membrane || GO:0005216 ion channel activity
Phy000UYBG_SCHMA	Phy00035GN_CAEEL	GO:0030553 cGMP binding || GO:0042048 olfactory behavior || GO:0005223 intracellular cGMP activated cation channel activity || GO:0005222 intracellular cAMP activated cation channel activity || GO:0030425 dendrite || GO:0031513 nonmotile primary cilium || GO:0043052 thermotaxis || GO:0048812 neuron projection morphogenesis || GO:0045944 positive regulation of transcription from RNA polymerase II …
Phy000UYBH_SCHMA	Phy0024GHN_HUMAN	GO:0005654 nucleoplasm || GO:0005829 cytosol || GO:0022618 ribonucleoprotein complex assembly || GO:0005515 protein binding
Phy000UYBH_SCHMA	Phy0005RRM_DROME	GO:0022618 ribonucleoprotein complex assembly
Phy000UYBH_SCHMA	Phy00036FJ_CAEEL	GO:0022618 ribonucleoprotein complex assembly
Phy000UYBL_SCHMA	Phy0005SB7_DROME	GO:0000166 nucleotide binding || GO:0006468 protein amino acid phosphorylation || GO:0007017 microtubule-based process || GO:0005813 centrosome || GO:0040008 regulation of growth || GO:0005635 nuclear envelope || GO:0004674 protein serine/threonine kinase activity || GO:0006950 response to stress || GO:0005515 protein binding || GO:0006417 regulation of translation || GO:0005874 microtubule || GO…
Phy000UYBL_SCHMA	Phy0008BWO_HUMAN	GO:0000166 nucleotide binding || GO:0004674 protein serine/threonine kinase activity || GO:0004687 myosin light chain kinase activity || GO:0005516 calmodulin binding || GO:0005524 ATP binding || GO:0006468 protein amino acid phosphorylation || GO:0016740 transferase activity || GO:0004683 calmodulin-dependent protein kinase activity || GO:0055008 cardiac muscle tissue morphogenesis || GO:0032971…
Phy000UYBS_SCHMA	Phy000W6AZ_NEMVE	GO:0016429 tRNA (adenine-N1-)-methyltransferase activity
Phy000UYBS_SCHMA	Phy001R8AP_HUMAN	GO:0005634 nucleus || GO:0016429 tRNA (adenine-N1-)-methyltransferase activity || GO:0005515 protein binding
Phy000UYBS_SCHMA	Phy0005U0E_DROME	GO:0005515 protein binding || GO:0016429 tRNA (adenine-N1-)-methyltransferase activity
Phy000UYBS_SCHMA	Phy000Z4XW_TRICA	GO:0016429 tRNA (adenine-N1-)-methyltransferase activity
Phy000UYBS_SCHMA	Phy00030FQ_CAEEL	GO:0000003 reproduction || GO:0040010 positive regulation of growth rate || GO:0006898 receptor-mediated endocytosis || GO:0040035 hermaphrodite genitalia development || GO:0016429 tRNA (adenine-N1-)-methyltransferase activity
Phy000UYBV_SCHMA	Phy001R8I2_HUMAN	GO:0015031 protein transport || GO:0005794 Golgi apparatus || GO:0010008 endosome membrane
Phy000UYBV_SCHMA	Phy0005N99_DROME	GO:0005515 protein binding
Phy000UYC3_SCHMA	Phy0005TCX_DROME	GO:0005515 protein binding || GO:0008270 zinc ion binding
Phy000UYC3_SCHMA	Phy001R7VZ_HUMAN	GO:0046872 metal ion binding
Phy000UYC9_SCHMA	Phy00404FZ_MONBE	GO:0003700 transcription factor activity || GO:0006355 regulation of transcription, DNA-dependent || GO:0003676 nucleic acid binding || GO:0005634 nucleus || GO:0008270 zinc ion binding || GO:0004402 histone acetyltransferase activity
Phy000UYC9_SCHMA	Phy000WDA2_NEMVE	GO:0005634 nucleus || GO:0006333 chromatin assembly or disassembly || GO:0006355 regulation of transcription, DNA-dependent || GO:0000785 chromatin || GO:0016747 transferase activity, transferring acyl groups other than amino-acyl groups || GO:0045449 regulation of transcription || GO:0003682 chromatin binding
Phy000UYC9_SCHMA	Phy000863T_HUMAN	GO:0000785 chromatin || GO:0003682 chromatin binding || GO:0004402 histone acetyltransferase activity || GO:0005634 nucleus || GO:0006333 chromatin assembly or disassembly || GO:0006350 transcription || GO:0006355 regulation of transcription, DNA-dependent || GO:0008270 zinc ion binding || GO:0008415 acyltransferase activity || GO:0016568 chromatin modification || GO:0016740 transferase activity …
Phy000UYC9_SCHMA	Phy000Z71Q_TRICA	GO:0005634 nucleus || GO:0006333 chromatin assembly or disassembly || GO:0006355 regulation of transcription, DNA-dependent || GO:0000785 chromatin || GO:0016747 transferase activity, transferring acyl groups other than amino-acyl groups || GO:0045449 regulation of transcription || GO:0003682 chromatin binding
Phy000UYC9_SCHMA	Phy00030N1_CAEEL	GO:0005634 nucleus || GO:0006333 chromatin assembly or disassembly || GO:0006355 regulation of transcription, DNA-dependent || GO:0000785 chromatin || GO:0016747 transferase activity, transferring acyl groups other than amino-acyl groups || GO:0045449 regulation of transcription || GO:0003682 chromatin binding
Phy000UYCX_SCHMA	Phy00403JN_MONBE	GO:0000151 ubiquitin ligase complex || GO:0004842 ubiquitin-protein ligase activity || GO:0008270 zinc ion binding || GO:0016567 protein ubiquitination
Phy000UYCX_SCHMA	Phy000WG4K_NEMVE	GO:0005488 binding
Phy000UYCX_SCHMA	Phy0005REG_DROME	GO:0005488 binding || GO:0008270 zinc ion binding || GO:0005515 protein binding
Phy000UYCX_SCHMA	Phy001R8HY_HUMAN	GO:0030897 HOPS complex || GO:0016023 cytoplasmic membrane-bounded vesicle || GO:0000166 nucleotide binding || GO:0005765 lysosomal membrane || GO:0008270 zinc ion binding || GO:0005515 protein binding || GO:0015031 protein transport || GO:0031902 late endosome membrane
Phy000UYCX_SCHMA	Phy000Z2H1_TRICA	GO:0008270 zinc ion binding || GO:0005515 protein binding
Phy000UYCX_SCHMA	Phy00251D5_CAEEL	GO:0040010 positive regulation of growth rate || GO:0018996 molting cycle, collagen and cuticulin-based cuticle || GO:0000003 reproduction || GO:0040018 positive regulation of multicellular organism growth || GO:0002119 nematode larval development || GO:0071688 || GO:0005774 vacuolar membrane || GO:0009792 embryonic development ending in birth or egg hatching || GO:0008270 zinc ion binding || GO:…
Phy000UYD8_SCHMA	Phy000W6L4_NEMVE	GO:0005515 protein binding || GO:0005249 voltage-gated potassium channel activity || GO:0008076 voltage-gated potassium channel complex
Phy000UYDC_SCHMA	Phy00402JL_MONBE	GO:0003676 nucleic acid binding || GO:0005488 binding || GO:0006810 transport || GO:0016020 membrane || GO:0005739 mitochondrion || GO:0006839 mitochondrial transport || GO:0005743 mitochondrial inner membrane || GO:0005215 transporter activity
Phy000UYDC_SCHMA	Phy000WE62_NEMVE	GO:0016021 integral to membrane || GO:0006810 transport || GO:0005488 binding || GO:0055085 transmembrane transport
Phy000UYDC_SCHMA	Phy0005SIE_DROME	GO:0005488 binding || GO:0016021 integral to membrane || GO:0006810 transport || GO:0055085 transmembrane transport
Phy000UYDC_SCHMA	Phy00087WK_HUMAN	GO:0005310 dicarboxylic acid transmembrane transporter activity || GO:0005488 binding || GO:0005739 mitochondrion || GO:0006094 gluconeogenesis || GO:0006810 transport || GO:0006835 dicarboxylic acid transport || GO:0006839 mitochondrial transport || GO:0016020 membrane || GO:0016021 integral to membrane || GO:0005634 nucleus || GO:0005743 mitochondrial inner membrane || GO:0005515 protein binding
Phy000UYDC_SCHMA	Phy000Z9X7_TRICA	GO:0016021 integral to membrane || GO:0006810 transport || GO:0005488 binding || GO:0055085 transmembrane transport
Phy000UYDC_SCHMA	Phy0003DXJ_CAEEL	GO:0005488 binding || GO:0005743 mitochondrial inner membrane || GO:0016021 integral to membrane || GO:0055085 transmembrane transport
Phy000UYDH_SCHMA	Phy000WK25_NEMVE	GO:0016021 integral to membrane || GO:0006810 transport || GO:0005488 binding || GO:0055085 transmembrane transport
Phy000UYDH_SCHMA	Phy0005UEY_DROME	GO:0005488 binding || GO:0016021 integral to membrane || GO:0006810 transport || GO:0055085 transmembrane transport
Phy000UYDH_SCHMA	Phy000Z866_TRICA	GO:0016021 integral to membrane || GO:0006810 transport || GO:0005488 binding || GO:0055085 transmembrane transport
Phy000UYDH_SCHMA	Phy000TNYA_CAEEL	GO:0009792 embryonic development ending in birth or egg hatching || GO:0016021 integral to membrane || GO:0006810 transport || GO:0005488 binding || GO:0055085 transmembrane transport
Phy000UYDP_SCHMA	Phy00401M5_MONBE	GO:0003677 DNA binding || GO:0006355 regulation of transcription, DNA-dependent
Phy000UYDP_SCHMA	Phy0005O70_DROME	GO:0005515 protein binding || GO:0008270 zinc ion binding
Phy000UYDP_SCHMA	Phy0010KDU_TRICA	GO:0008270 zinc ion binding || GO:0005515 protein binding
Phy000UYEJ_SCHMA	Phy00405KL_MONBE	GO:0005096 GTPase activator activity || GO:0007165 signal transduction
Phy000UYEJ_SCHMA	Phy000WHXL_NEMVE	GO:0005488 binding
Phy000UYEJ_SCHMA	Phy0005U5R_DROME	GO:0000132 establishment of mitotic spindle orientation || GO:0045175 basal protein localization || GO:0045167 asymmetric protein localization involved in cell fate determination || GO:0055059 asymmetric neuroblast division || GO:0045179 apical cortex || GO:0005096 GTPase activator activity || GO:0045185 maintenance of protein location || GO:0007165 signal transduction || GO:0005515 protein bindi…
Phy000UYEJ_SCHMA	Phy0010K9W_TRICA	GO:0005096 GTPase activator activity || GO:0005488 binding || GO:0007165 signal transduction
Phy000UYEJ_SCHMA	Phy0003DPQ_CAEEL	GO:0005096 GTPase activator activity || GO:0007165 signal transduction || GO:0005515 protein binding
Phy000UYET_SCHMA	Phy0008LUE_HUMAN	GO:0006464 protein modification process || GO:0008639 || GO:0019787 small conjugating protein ligase activity || GO:0071818 || GO:0006810 transport || GO:0071816
Phy000UYFO_SCHMA	Phy0008JQE_HUMAN	GO:0005737 cytoplasm
Phy000UYFO_SCHMA	Phy000Z3K4_TRICA	GO:0005515 protein binding
Phy000UYFS_SCHMA	Phy0010IYE_TRICA	GO:0016021 integral to membrane || GO:0005328 neurotransmitter:sodium symporter activity || GO:0005887 integral to plasma membrane
Phy000UYFU_SCHMA	Phy00403LO_MONBE	GO:0003723 RNA binding || GO:0006396 RNA processing || GO:0006464 protein modification process
Phy000UYFU_SCHMA	Phy000WJY5_NEMVE	GO:0003723 RNA binding || GO:0006396 RNA processing
Phy000UYFU_SCHMA	Phy0008CZN_HUMAN	GO:0000389 nuclear mRNA 3'-splice site recognition || GO:0000398 nuclear mRNA splicing, via spliceosome || GO:0003723 RNA binding || GO:0005681 spliceosome || GO:0006396 RNA processing || GO:0006464 protein modification process || GO:0071013 || GO:0005654 nucleoplasm || GO:0005515 protein binding || GO:0005684 U2-dependent spliceosome
Phy000UYFU_SCHMA	Phy0005SWY_DROME	GO:0000381 regulation of alternative nuclear mRNA splicing, via spliceosome || GO:0071011 || GO:0071013 || GO:0000398 nuclear mRNA splicing, via spliceosome || GO:0007052 mitotic spindle organization || GO:0003723 RNA binding || GO:0005515 protein binding || GO:0007067 mitosis
Phy000UYFU_SCHMA	Phy0010IX2_TRICA	GO:0003723 RNA binding || GO:0006396 RNA processing
Phy000UYFU_SCHMA	Phy00030VO_CAEEL	GO:0040002 collagen and cuticulin-based cuticle development || GO:0002009 morphogenesis of an epithelium || GO:0040020 regulation of meiosis || GO:0042127 regulation of cell proliferation || GO:0006898 receptor-mediated endocytosis || GO:0008406 gonad development || GO:0007281 germ cell development || GO:0009792 embryonic development ending in birth or egg hatching || GO:0003723 RNA binding || GO…
Phy000UYFV_SCHMA	Phy000WLQR_NEMVE	GO:0015031 protein transport || GO:0019787 small conjugating protein ligase activity || GO:0043687 post-translational protein modification || GO:0051246 regulation of protein metabolic process || GO:0006464 protein modification process
Phy000UYFV_SCHMA	Phy0005QS6_DROME	GO:0004842 ubiquitin-protein ligase activity || GO:0019787 small conjugating protein ligase activity || GO:0035090 maintenance of apical/basal cell polarity || GO:0043687 post-translational protein modification || GO:0051246 regulation of protein metabolic process || GO:0006464 protein modification process || GO:0045571 negative regulation of imaginal disc growth || GO:0005515 protein binding || …
Phy000UYFV_SCHMA	Phy0010JDV_TRICA	GO:0015031 protein transport || GO:0006464 protein modification process
Phy000UYFV_SCHMA	Phy00036MK_CAEEL	GO:0019787 small conjugating protein ligase activity || GO:0032510 endosome to lysosome transport via multivesicular body sorting pathway || GO:0006898 receptor-mediated endocytosis || GO:0032801 receptor catabolic process || GO:0043687 post-translational protein modification || GO:0002119 nematode larval development || GO:0051246 regulation of protein metabolic process || GO:0006464 protein modi…
Phy000UYHG_SCHMA	Phy000WCVE_NEMVE	GO:0008565 protein transporter activity || GO:0016021 integral to membrane
Phy000UYHG_SCHMA	Phy0008EEJ_HUMAN	GO:0004872 receptor activity || GO:0005783 endoplasmic reticulum || GO:0006605 protein targeting || GO:0006613 cotranslational protein targeting to membrane || GO:0008565 protein transporter activity || GO:0015031 protein transport || GO:0016020 membrane || GO:0016021 integral to membrane || GO:0045111 intermediate filament cytoskeleton || GO:0005791 rough endoplasmic reticulum || GO:0055085 tran…
Phy000UYHG_SCHMA	Phy0005NSH_DROME	GO:0008565 protein transporter activity || GO:0016021 integral to membrane
Phy000UYHG_SCHMA	Phy000Z8N5_TRICA	GO:0008565 protein transporter activity || GO:0016021 integral to membrane
Phy000UYHG_SCHMA	Phy00032PS_CAEEL	GO:0040011 locomotion || GO:0008565 protein transporter activity || GO:0016021 integral to membrane || GO:0040015 negative regulation of multicellular organism growth
Phy000UYHL_SCHMA	Phy00402K1_MONBE	GO:0003735 structural constituent of ribosome || GO:0005622 intracellular || GO:0005840 ribosome || GO:0006412 translation
Phy000UYHL_SCHMA	Phy000WLZX_NEMVE	GO:0003735 structural constituent of ribosome || GO:0005840 ribosome || GO:0006412 translation
Phy000UYHL_SCHMA	Phy0008APR_HUMAN	GO:0003735 structural constituent of ribosome || GO:0005622 intracellular || GO:0005739 mitochondrion || GO:0005763 mitochondrial small ribosomal subunit || GO:0005840 ribosome || GO:0006412 translation || GO:0042769 DNA damage response, detection of DNA damage || GO:0043043 peptide biosynthetic process || GO:0005515 protein binding
Phy000UYHL_SCHMA	Phy0005RTZ_DROME	GO:0003735 structural constituent of ribosome || GO:0005840 ribosome || GO:0006412 translation
Phy000UYHL_SCHMA	Phy0003BWM_CAEEL	GO:0018996 molting cycle, collagen and cuticulin-based cuticle || GO:0000003 reproduction || GO:0002119 nematode larval development || GO:0003735 structural constituent of ribosome || GO:0009792 embryonic development ending in birth or egg hatching || GO:0040007 growth || GO:0006412 translation || GO:0005840 ribosome
Phy000UYKI_SCHMA	Phy0040511_MONBE	GO:0000166 nucleotide binding || GO:0017111 nucleoside-triphosphatase activity || GO:0005524 ATP binding || GO:0005634 nucleus || GO:0005737 cytoplasm || GO:0016787 hydrolase activity || GO:0030163 protein catabolic process || GO:0004298 threonine-type endopeptidase activity || GO:0004299 proteasome endopeptidase activity
Phy000UYKI_SCHMA	Phy000WEGT_NEMVE	GO:0005737 cytoplasm || GO:0017111 nucleoside-triphosphatase activity || GO:0005524 ATP binding || GO:0030163 protein catabolic process
Phy000UYKI_SCHMA	Phy00087N2_HUMAN	GO:0000166 nucleotide binding || GO:0000502 proteasome complex || GO:0003712 transcription cofactor activity || GO:0005102 receptor binding || GO:0005515 protein binding || GO:0005524 ATP binding || GO:0005634 nucleus || GO:0005829 cytosol || GO:0006366 transcription from RNA polymerase II promoter || GO:0008134 transcription factor binding || GO:0008219 cell death || GO:0016481 negative regulati…
Phy000UYKI_SCHMA	Phy000Z12J_TRICA	GO:0005737 cytoplasm || GO:0017111 nucleoside-triphosphatase activity || GO:0005524 ATP binding || GO:0030163 protein catabolic process
Phy000UYLT_SCHMA	Phy0005QHL_DROME	GO:0001736 establishment of planar polarity || GO:0048675 axon extension || GO:0007507 heart development || GO:0004930 G-protein coupled receptor activity || GO:0007435 salivary gland morphogenesis || GO:0032231 regulation of actin filament bundle formation || GO:0005515 protein binding || GO:0004926 || GO:0035159 regulation of tube length, open tracheal system || GO:0007464 R3/R4 cell fate commi…
Phy000UYLT_SCHMA	Phy000Z8NU_TRICA	GO:0004930 G-protein coupled receptor activity || GO:0016021 integral to membrane || GO:0007275 multicellular organismal development || GO:0016055 Wnt receptor signaling pathway || GO:0004926
Phy000UYLT_SCHMA	Phy0002ZYL_CAEEL	GO:0002119 nematode larval development || GO:0001944 vasculature development || GO:0009792 embryonic development ending in birth or egg hatching || GO:0008356 asymmetric cell division || GO:0005737 cytoplasm || GO:0004930 G-protein coupled receptor activity || GO:0040007 growth || GO:0016021 integral to membrane || GO:0008406 gonad development || GO:0040002 collagen and cuticulin-based cuticle de…
Phy000UYM6_SCHMA	Phy000WKN4_NEMVE	GO:0005089 Rho guanyl-nucleotide exchange factor activity || GO:0035023 regulation of Rho protein signal transduction || GO:0005096 GTPase activator activity || GO:0007165 signal transduction || GO:0005622 intracellular
Phy000UYM6_SCHMA	Phy000Z50Y_TRICA	GO:0007165 signal transduction || GO:0005515 protein binding || GO:0005622 intracellular
Phy000UYM6_SCHMA	Phy00032F4_CAEEL	GO:0040011 locomotion || GO:0034613 cellular protein localization || GO:0042734 presynaptic membrane || GO:0007399 nervous system development || GO:0030030 cell projection organization || GO:0030154 cell differentiation || GO:0008088 axon cargo transport || GO:0005622 intracellular || GO:0032862 activation of Rho GTPase activity || GO:0007165 signal transduction || GO:0005515 protein binding || G…
Phy000UYME_SCHMA	Phy000WM4D_NEMVE	GO:0055114 oxidation reduction || GO:0047800 cysteamine dioxygenase activity
Phy000UYME_SCHMA	Phy0005PTH_DROME	GO:0055114 oxidation reduction || GO:0047800 cysteamine dioxygenase activity
Phy000UYME_SCHMA	Phy000Z8LR_TRICA	GO:0055114 oxidation reduction || GO:0047800 cysteamine dioxygenase activity
Phy000UYME_SCHMA	Phy001R52T_HUMAN	GO:0046872 metal ion binding || GO:0055114 oxidation reduction || GO:0047800 cysteamine dioxygenase activity
Phy000UYMH_SCHMA	Phy00088QW_HUMAN	GO:0005634 nucleus || GO:0006350 transcription || GO:0006355 regulation of transcription, DNA-dependent || GO:0008270 zinc ion binding || GO:0046872 metal ion binding || GO:0045449 regulation of transcription || GO:0006351 transcription, DNA-dependent
Phy000UYMH_SCHMA	Phy00033NA_CAEEL	GO:0005634 nucleus || GO:0006355 regulation of transcription, DNA-dependent || GO:0045449 regulation of transcription || GO:0006351 transcription, DNA-dependent || GO:0006350 transcription || GO:0046872 metal ion binding
Phy000UYPF_SCHMA	Phy000W3K4_NEMVE	GO:0006468 protein amino acid phosphorylation || GO:0004713 protein tyrosine kinase activity || GO:0005515 protein binding || GO:0005524 ATP binding
Phy000UYPF_SCHMA	Phy0005NTN_DROME	GO:0000166 nucleotide binding || GO:0006468 protein amino acid phosphorylation || GO:0016021 integral to membrane || GO:0016020 membrane || GO:0004714 transmembrane receptor protein tyrosine kinase activity || GO:0005515 protein binding || GO:0007169 transmembrane receptor protein tyrosine kinase signaling pathway || GO:0005524 ATP binding || GO:0007417 central nervous system development
Phy000UYPF_SCHMA	Phy000Z2TY_TRICA	GO:0006468 protein amino acid phosphorylation || GO:0016021 integral to membrane || GO:0004713 protein tyrosine kinase activity || GO:0005515 protein binding || GO:0005524 ATP binding || GO:0004872 receptor activity
Phy000UYPF_SCHMA	Phy00032S4_CAEEL	GO:0006468 protein amino acid phosphorylation || GO:0005515 protein binding || GO:0045200 establishment of neuroblast polarity || GO:0030425 dendrite || GO:0030424 axon || GO:0031594 neuromuscular junction || GO:0004714 transmembrane receptor protein tyrosine kinase activity || GO:0032809 cell soma membrane || GO:0005887 integral to plasma membrane || GO:0007411 axon guidance || GO:0017147 Wnt-pr…
Phy000UZ03_SCHMA	Phy00405CM_MONBE	GO:0008080 N-acetyltransferase activity
Phy000UZ03_SCHMA	Phy000WJX3_NEMVE	GO:0008080 N-acetyltransferase activity
Phy000UZ03_SCHMA	Phy00081L3_HUMAN	GO:0008080 N-acetyltransferase activity
Phy000UZ03_SCHMA	Phy0005UCI_DROME	GO:0008080 N-acetyltransferase activity || GO:0006911 phagocytosis, engulfment
Phy000UZ03_SCHMA	Phy000Z0KN_TRICA	GO:0008080 N-acetyltransferase activity
Phy000UZ03_SCHMA	Phy0003A3O_CAEEL	GO:0008080 N-acetyltransferase activity
Phy000UZ4T_SCHMA	Phy00401BW_MONBE	GO:0004618 phosphoglycerate kinase activity || GO:0006096 glycolysis
Phy000UZ4T_SCHMA	Phy000Z6IJ_TRICA	GO:0005737 cytoplasm || GO:0004618 phosphoglycerate kinase activity || GO:0006096 glycolysis
Phy000UZ4T_SCHMA	Phy0002YR5_CAEEL	GO:0005737 cytoplasm || GO:0004618 phosphoglycerate kinase activity || GO:0006096 glycolysis || GO:0005524 ATP binding
Phy000UZ6W_SCHMA	Phy0008FC0_HUMAN	GO:0000398 nuclear mRNA splicing, via spliceosome || GO:0003723 RNA binding || GO:0005515 protein binding || GO:0005732 small nucleolar ribonucleoprotein complex || GO:0008380 RNA splicing || GO:0030532 small nuclear ribonucleoprotein complex || GO:0005737 cytoplasm || GO:0008033 tRNA processing || GO:0005829 cytosol || GO:0006364 rRNA processing || GO:0043928 exonucleolytic nuclear-transcribed m…
Phy000UZ6W_SCHMA	Phy0005Z19_DROME	GO:0005515 protein binding || GO:0005688 snRNP U6
Phy000UZ6W_SCHMA	Phy0002YFP_CAEEL	GO:0040002 collagen and cuticulin-based cuticle development || GO:0040011 locomotion || GO:0040010 positive regulation of growth rate || GO:0002119 nematode larval development || GO:0009792 embryonic development ending in birth or egg hatching || GO:0010171 body morphogenesis
Phy000UZ7A_SCHMA	Phy000WK33_NEMVE	GO:0003779 actin binding || GO:0005856 cytoskeleton || GO:0030833 regulation of actin filament polymerization
Phy000UZ7A_SCHMA	Phy0005O8F_DROME	GO:0001745 compound eye morphogenesis || GO:0007413 axonal fasciculation || GO:0030833 regulation of actin filament polymerization || GO:0030589 pseudocleavage during syncytial blastoderm formation || GO:0008335 ovarian ring canal stabilization || GO:0008407 bristle morphogenesis || GO:0003779 actin binding || GO:0007303 cytoplasmic transport, nurse cell to oocyte || GO:0005885 Arp2/3 protein com…
Phy000UZ7A_SCHMA	Phy00035XP_CAEEL	GO:0005856 cytoskeleton || GO:0040010 positive regulation of growth rate || GO:0030833 regulation of actin filament polymerization || GO:0000003 reproduction || GO:0040018 positive regulation of multicellular organism growth || GO:0002119 nematode larval development || GO:0003779 actin binding || GO:0009792 embryonic development ending in birth or egg hatching || GO:0040011 locomotion || GO:00400…
Phy000UZ7K_SCHMA	Phy000W8OM_NEMVE	GO:0003676 nucleic acid binding || GO:0000166 nucleotide binding
Phy000UZ7K_SCHMA	Phy0005O3E_DROME	GO:0000166 nucleotide binding || GO:0016607 nuclear speck || GO:0000381 regulation of alternative nuclear mRNA splicing, via spliceosome || GO:0003676 nucleic acid binding || GO:0000785 chromatin || GO:0005515 protein binding
Phy000UZ7K_SCHMA	Phy0024MQW_TRICA	GO:0003676 nucleic acid binding || GO:0000166 nucleotide binding
Phy000UZ7K_SCHMA	Phy00031WF_CAEEL	GO:0040011 locomotion || GO:0001703 gastrulation with mouth forming first || GO:0040020 regulation of meiosis || GO:0042127 regulation of cell proliferation || GO:0002009 morphogenesis of an epithelium || GO:0040010 positive regulation of growth rate || GO:0005634 nucleus || GO:0000398 nuclear mRNA splicing, via spliceosome || GO:0000166 nucleotide binding || GO:0009792 embryonic development endi…
Phy000UZ7P_SCHMA	Phy0008FYY_HUMAN	GO:0005515 protein binding || GO:0005732 small nucleolar ribonucleoprotein complex || GO:0006364 rRNA processing || GO:0030515 snoRNA binding || GO:0050896 response to stimulus || GO:0032040 small-subunit processome || GO:0007601 visual perception
Phy000UZ7P_SCHMA	Phy0005SIM_DROME	GO:0032040 small-subunit processome || GO:0006364 rRNA processing
Phy000UZ7P_SCHMA	Phy000Z5JK_TRICA	GO:0032040 small-subunit processome || GO:0006364 rRNA processing
Phy000UZ7P_SCHMA	Phy003HK9A_CAEEL	GO:0040010 positive regulation of growth rate || GO:0032040 small-subunit processome || GO:0040007 growth || GO:0002119 nematode larval development || GO:0009792 embryonic development ending in birth or egg hatching || GO:0006364 rRNA processing || GO:0008340 determination of adult life span
Phy000UZDH_SCHMA	Phy0008KWN_HUMAN	GO:0004129 cytochrome-c oxidase activity || GO:0005506 iron ion binding || GO:0005507 copper ion binding || GO:0005739 mitochondrion || GO:0005746 mitochondrial respiratory chain || GO:0006118 electron transport || GO:0006123 mitochondrial electron transport, cytochrome c to oxygen || GO:0016020 membrane || GO:0016021 integral to membrane || GO:0016491 oxidoreductase activity || GO:0046872 metal …
Phy000UZDH_SCHMA	Phy0005ZO6_DROME	GO:0004129 cytochrome-c oxidase activity || GO:0022900 electron transport chain || GO:0020037 heme binding || GO:0016021 integral to membrane || GO:0005743 mitochondrial inner membrane || GO:0009060 aerobic respiration || GO:0070469 respiratory chain || GO:0009055 electron carrier activity
Phy000UZS5_SCHMA	Phy0008EKR_HUMAN	GO:0000166 nucleotide binding || GO:0004715 non-membrane spanning protein tyrosine kinase activity || GO:0005095 GTPase inhibitor activity || GO:0005515 protein binding || GO:0005524 ATP binding || GO:0005737 cytoplasm || GO:0006468 protein amino acid phosphorylation || GO:0007010 cytoskeleton organization || GO:0007264 small GTPase mediated signal transduction || GO:0016740 transferase activity …
Phy000UZS7_SCHMA	Phy000W7G6_NEMVE	GO:0008168 methyltransferase activity || GO:0008270 zinc ion binding || GO:0003676 nucleic acid binding
Phy000UZS7_SCHMA	Phy001R8CT_HUMAN	GO:0005737 cytoplasm || GO:0008168 methyltransferase activity || GO:0008033 tRNA processing || GO:0008270 zinc ion binding || GO:0003676 nucleic acid binding
Phy000UZS7_SCHMA	Phy000PIRG_DROME	GO:0005737 cytoplasm || GO:0008168 methyltransferase activity || GO:0008033 tRNA processing
Phy000UZS7_SCHMA	Phy000Z151_TRICA	GO:0008168 methyltransferase activity
Phy000UZS7_SCHMA	Phy000TMSK_CAEEL	GO:0005737 cytoplasm || GO:0008168 methyltransferase activity || GO:0008033 tRNA processing
Phy000UZSB_SCHMA	Phy000WLAB_NEMVE	GO:0005509 calcium ion binding
Phy000UZSB_SCHMA	Phy0024LIJ_DROME	GO:0005509 calcium ion binding
Phy000UZSC_SCHMA	Phy004045C_MONBE	GO:0005509 calcium ion binding
Phy000UZSC_SCHMA	Phy000W80E_NEMVE	GO:0005509 calcium ion binding
Phy000UZSC_SCHMA	Phy0007ZVX_HUMAN	GO:0005509 calcium ion binding || GO:0005634 nucleus || GO:0006915 apoptosis
Phy000UZSC_SCHMA	Phy0005WJ0_DROME	GO:0005509 calcium ion binding
Phy000UZSC_SCHMA	Phy000Z8JH_TRICA	GO:0005509 calcium ion binding
Phy000UZSE_SCHMA	Phy000WMAC_NEMVE	GO:0003824 catalytic activity || GO:0005488 binding
Phy000UZSE_SCHMA	Phy00082D9_HUMAN	GO:0003954 NADH dehydrogenase activity || GO:0005615 extracellular space || GO:0005739 mitochondrion || GO:0005743 mitochondrial inner membrane || GO:0005759 mitochondrial matrix || GO:0006814 sodium ion transport || GO:0008137 NADH dehydrogenase (ubiquinone) activity || GO:0009225 nucleotide-sugar metabolic process || GO:0016491 oxidoreductase activity || GO:0051287 NAD or NADH binding || GO:000…
Phy000UZSE_SCHMA	Phy0005R5X_DROME	GO:0003824 catalytic activity || GO:0008137 NADH dehydrogenase (ubiquinone) activity || GO:0055114 oxidation reduction || GO:0044237 cellular metabolic process || GO:0005515 protein binding || GO:0050662 coenzyme binding
Phy000UZSE_SCHMA	Phy000Z3O8_TRICA	GO:0003824 catalytic activity || GO:0044237 cellular metabolic process || GO:0050662 coenzyme binding
Phy000UZSE_SCHMA	Phy000348Y_CAEEL	GO:0002119 nematode larval development || GO:0040010 positive regulation of growth rate || GO:0006898 receptor-mediated endocytosis || GO:0040007 growth || GO:0003824 catalytic activity || GO:0009792 embryonic development ending in birth or egg hatching || GO:0005488 binding || GO:0008340 determination of adult life span
Phy000UZSI_SCHMA	Phy000WDM1_NEMVE	GO:0005743 mitochondrial inner membrane || GO:0016021 integral to membrane || GO:0005509 calcium ion binding || GO:0055085 transmembrane transport
Phy000UZSI_SCHMA	Phy0005QBM_DROME	GO:0005488 binding || GO:0005743 mitochondrial inner membrane || GO:0016021 integral to membrane || GO:0005509 calcium ion binding || GO:0005515 protein binding || GO:0055085 transmembrane transport
Phy000UZSI_SCHMA	Phy000Z49J_TRICA	GO:0005743 mitochondrial inner membrane || GO:0016021 integral to membrane || GO:0005509 calcium ion binding || GO:0055085 transmembrane transport
Phy000UZSI_SCHMA	Phy0003ERT_CAEEL	GO:0005488 binding || GO:0005743 mitochondrial inner membrane || GO:0016021 integral to membrane || GO:0005509 calcium ion binding || GO:0055085 transmembrane transport
Phy000UZSJ_SCHMA	Phy00088CE_HUMAN	GO:0000245 spliceosome assembly || GO:0005489 electron transporter activity || GO:0005681 spliceosome || GO:0006118 electron transport || GO:0007049 cell cycle || GO:0007067 mitosis || GO:0031202 RNA splicing factor activity, transesterification mechanism || GO:0051301 cell division || GO:0005654 nucleoplasm || GO:0005515 protein binding
Phy000UZSJ_SCHMA	Phy0005N4Z_DROME	GO:0000398 nuclear mRNA splicing, via spliceosome || GO:0071011 || GO:0007052 mitotic spindle organization || GO:0007067 mitosis || GO:0005515 protein binding
Phy000UZSJ_SCHMA	Phy000Z1D5_TRICA	GO:0007067 mitosis || GO:0005681 spliceosome
Phy000UZSM_SCHMA	Phy000WDL2_NEMVE	GO:0006310 DNA recombination || GO:0004519 endonuclease activity || GO:0005634 nucleus || GO:0046872 metal ion binding || GO:0006281 DNA repair
Phy000UZSM_SCHMA	Phy0008611_HUMAN	GO:0004518 nuclease activity || GO:0005622 intracellular || GO:0006281 DNA repair || GO:0000724 double-strand break repair via homologous recombination || GO:0017108 5'-flap endonuclease activity || GO:0033557 Slx1-Slx4 complex || GO:0005515 protein binding || GO:0008821 crossover junction endodeoxyribonuclease activity || GO:0046872 metal ion binding || GO:0010792 DNA double-strand break process…
Phy000UZSM_SCHMA	Phy0024LM1_DROME	GO:0006310 DNA recombination || GO:0006281 DNA repair || GO:0004519 endonuclease activity || GO:0033557 Slx1-Slx4 complex || GO:0005515 protein binding || GO:0007095 mitotic cell cycle G2/M transition DNA damage checkpoint || GO:0046872 metal ion binding
Phy000UZSM_SCHMA	Phy000Z4RZ_TRICA	GO:0004518 nuclease activity || GO:0006281 DNA repair || GO:0005622 intracellular
Phy000UZSM_SCHMA	Phy0002Z04_CAEEL	GO:0006310 DNA recombination || GO:0040007 growth || GO:0006281 DNA repair || GO:0004519 endonuclease activity || GO:0005634 nucleus || GO:0002119 nematode larval development || GO:0009792 embryonic development ending in birth or egg hatching || GO:0008270 zinc ion binding || GO:0005515 protein binding
Phy000UZSV_SCHMA	Phy000WKTC_NEMVE	GO:0031072 heat shock protein binding || GO:0006355 regulation of transcription, DNA-dependent || GO:0006457 protein folding || GO:0051082 unfolded protein binding || GO:0003677 DNA binding
Phy000UZSV_SCHMA	Phy0024ARE_HUMAN	GO:0042393 histone binding || GO:0006457 protein folding || GO:0030544 Hsp70 protein binding || GO:0031072 heat shock protein binding || GO:0005634 nucleus || GO:0031965 nuclear membrane || GO:0051082 unfolded protein binding || GO:0051083 'de novo' cotranslational protein folding || GO:0043130 ubiquitin binding || GO:0006351 transcription, DNA-dependent || GO:0003677 DNA binding || GO:0003682 ch…
Phy000UZSV_SCHMA	Phy0005R80_DROME	GO:0003677 DNA binding || GO:0031072 heat shock protein binding || GO:0006355 regulation of transcription, DNA-dependent
Phy000UZSV_SCHMA	Phy000Z8QP_TRICA	GO:0006457 protein folding || GO:0031072 heat shock protein binding || GO:0005634 nucleus || GO:0051082 unfolded protein binding || GO:0006355 regulation of transcription, DNA-dependent || GO:0045449 regulation of transcription || GO:0003677 DNA binding
Phy000UZSV_SCHMA	Phy0003767_CAEEL	GO:0031072 heat shock protein binding || GO:0006355 regulation of transcription, DNA-dependent || GO:0006950 response to stress || GO:0009792 embryonic development ending in birth or egg hatching || GO:0003677 DNA binding
Phy000UZSW_SCHMA	Phy00400N2_MONBE	GO:0008152 metabolic process || GO:0016491 oxidoreductase activity
Phy000UZSW_SCHMA	Phy000WLTN_NEMVE	GO:0005488 binding
Phy000UZSW_SCHMA	Phy0007ZXC_HUMAN	GO:0005488 binding
Phy000UZT1_SCHMA	Phy000WDHV_NEMVE	GO:0005543 phospholipid binding
Phy000UZT1_SCHMA	Phy00030GO_CAEEL	GO:0005543 phospholipid binding
Phy000UZT3_SCHMA	Phy00401FG_MONBE	GO:0005634 nucleus
Phy000UZT3_SCHMA	Phy000WLKQ_NEMVE	GO:0005681 spliceosome || GO:0005515 protein binding || GO:0000398 nuclear mRNA splicing, via spliceosome
Phy000UZT3_SCHMA	Phy00084J7_HUMAN	GO:0000398 nuclear mRNA splicing, via spliceosome || GO:0003713 transcription coactivator activity || GO:0005112 Notch binding || GO:0005515 protein binding || GO:0005681 spliceosome || GO:0006357 regulation of transcription from RNA polymerase II promoter || GO:0016481 negative regulation of transcription || GO:0071013 || GO:0005654 nucleoplasm || GO:0016564 transcription repressor activity || G…
Phy000UZT3_SCHMA	Phy0005VJV_DROME	GO:0000790 nuclear chromatin || GO:0001700 embryonic development via the syncytial blastoderm || GO:0035214 eye-antennal disc development || GO:0071011 || GO:0071013 || GO:0000398 nuclear mRNA splicing, via spliceosome || GO:0005515 protein binding || GO:0003677 DNA binding
Phy000UZT3_SCHMA	Phy000Z6GM_TRICA	GO:0005681 spliceosome || GO:0005515 protein binding || GO:0000398 nuclear mRNA splicing, via spliceosome
Phy000UZT3_SCHMA	Phy0003BA5_CAEEL	GO:0040011 locomotion || GO:0040025 vulval development || GO:0018996 molting cycle, collagen and cuticulin-based cuticle || GO:0018991 oviposition || GO:0040007 growth || GO:0000398 nuclear mRNA splicing, via spliceosome || GO:0007281 germ cell development || GO:0009792 embryonic development ending in birth or egg hatching || GO:0040035 hermaphrodite genitalia development || GO:0005515 protein bi…
Phy000UZT4_SCHMA	Phy0010JNG_TRICA	GO:0006508 proteolysis || GO:0004181 metallocarboxypeptidase activity || GO:0008270 zinc ion binding
Phy000UZT4_SCHMA	Phy001RHV7_HUMAN	GO:0005737 cytoplasm || GO:0015631 tubulin binding || GO:0004181 metallocarboxypeptidase activity || GO:0008270 zinc ion binding || GO:0006508 proteolysis || GO:0035611 || GO:0005634 nucleus || GO:0005829 cytosol
Phy000UZTA_SCHMA	Phy001R7M7_HUMAN	GO:0003700 transcription factor activity || GO:0003735 structural constituent of ribosome || GO:0006412 translation || GO:0005761 mitochondrial ribosome || GO:0005840 ribosome
Phy000UZTA_SCHMA	Phy0005N73_DROME	GO:0000175 3'-5'-exoribonuclease activity || GO:0003735 structural constituent of ribosome || GO:0005762 mitochondrial large ribosomal subunit || GO:0005515 protein binding || GO:0006412 translation
Phy000UZTA_SCHMA	Phy00030TE_CAEEL	GO:0002119 nematode larval development || GO:0009792 embryonic development ending in birth or egg hatching || GO:0040010 positive regulation of growth rate || GO:0010171 body morphogenesis || GO:0040007 growth
Phy000UZTM_SCHMA	Phy000WCSW_NEMVE	GO:0008026 ATP-dependent helicase activity || GO:0005524 ATP binding || GO:0003676 nucleic acid binding
Phy000UZTM_SCHMA	Phy0005QN7_DROME	GO:0000166 nucleotide binding || GO:0000381 regulation of alternative nuclear mRNA splicing, via spliceosome || GO:0008026 ATP-dependent helicase activity || GO:0071011 || GO:0071013 || GO:0000398 nuclear mRNA splicing, via spliceosome || GO:0003676 nucleic acid binding || GO:0007067 mitosis || GO:0005524 ATP binding
Phy000UZTM_SCHMA	Phy0008AMV_HUMAN	GO:0000166 nucleotide binding || GO:0000360 || GO:0000398 nuclear mRNA splicing, via spliceosome || GO:0003676 nucleic acid binding || GO:0004004 ATP-dependent RNA helicase activity || GO:0005515 protein binding || GO:0005524 ATP binding || GO:0005681 spliceosome || GO:0005682 snRNP U5 || GO:0008380 RNA splicing || GO:0016787 hydrolase activity || GO:0000354 cis assembly of pre-catalytic spliceos…
Phy000UZTM_SCHMA	Phy000Z3B9_TRICA	GO:0008026 ATP-dependent helicase activity || GO:0005524 ATP binding || GO:0003676 nucleic acid binding
Phy000UZTM_SCHMA	Phy00033F2_CAEEL	GO:0000003 reproduction || GO:0042127 regulation of cell proliferation || GO:0018991 oviposition || GO:0040007 growth || GO:0008026 ATP-dependent helicase activity || GO:0002119 nematode larval development || GO:0008406 gonad development || GO:0007281 germ cell development || GO:0009792 embryonic development ending in birth or egg hatching || GO:0005524 ATP binding || GO:0003676 nucleic acid bind…
Phy000UZTX_SCHMA	Phy0026B3K_HUMAN	GO:0005737 cytoplasm || GO:0030154 cell differentiation || GO:0016020 membrane || GO:0007283 spermatogenesis || GO:0005515 protein binding || GO:0007268 synaptic transmission || GO:0007275 multicellular organismal development
Phy000UZU7_SCHMA	Phy0005N1O_DROME	GO:0016021 integral to membrane
Phy000UZU7_SCHMA	Phy0008F6R_HUMAN	GO:0004579 dolichyl-diphosphooligosaccharide-protein glycotransferase activity || GO:0008250 oligosaccharyltransferase complex || GO:0018279 protein amino acid N-linked glycosylation via asparagine || GO:0016021 integral to membrane
Phy000UZU8_SCHMA	Phy0008DZ8_HUMAN	GO:0003723 RNA binding || GO:0008033 tRNA processing || GO:0008175 tRNA methyltransferase activity || GO:0008168 methyltransferase activity || GO:0005739 mitochondrion || GO:0005515 protein binding
Phy000UZU8_SCHMA	Phy0005YS7_DROME	GO:0003723 RNA binding || GO:0008168 methyltransferase activity || GO:0008033 tRNA processing || GO:0005739 mitochondrion || GO:0005515 protein binding
Phy000UZU9_SCHMA	Phy000WHB3_NEMVE	GO:0005622 intracellular || GO:0007264 small GTPase mediated signal transduction || GO:0005525 GTP binding
Phy000UZU9_SCHMA	Phy0005YWF_DROME	GO:0000166 nucleotide binding || GO:0042384 cilium assembly || GO:0005525 GTP binding
Phy000UZU9_SCHMA	Phy0008DY1_HUMAN	GO:0005737 cytoplasm || GO:0016020 membrane || GO:0006612 protein targeting to membrane || GO:0051258 protein polymerization || GO:0060170 cilium membrane || GO:0007368 determination of left/right symmetry || GO:0005543 phospholipid binding || GO:0007601 visual perception || GO:0007264 small GTPase mediated signal transduction || GO:0005622 intracellular || GO:0046872 metal ion binding || GO:0042…
Phy000UZU9_SCHMA	Phy00034IR_CAEEL	GO:0046907 intracellular transport || GO:0005829 cytosol || GO:0003924 GTPase activity || GO:0030425 dendrite || GO:0035085 cilium axoneme || GO:0007264 small GTPase mediated signal transduction || GO:0005525 GTP binding
Phy000UZUN_SCHMA	Phy0005N72_DROME	GO:0005488 binding || GO:0006839 mitochondrial transport || GO:0005739 mitochondrion || GO:0005515 protein binding
Phy000UZUN_SCHMA	Phy000807T_HUMAN	GO:0005515 protein binding || GO:0006839 mitochondrial transport || GO:0019894 kinesin binding || GO:0007399 nervous system development || GO:0005739 mitochondrion || GO:0030154 cell differentiation
Phy000UZUQ_SCHMA	Phy00034EZ_CAEEL	GO:0005737 cytoplasm || GO:0040010 positive regulation of growth rate || GO:0040001 establishment of mitotic spindle localization || GO:0018991 oviposition || GO:0040007 growth || GO:0005634 nucleus || GO:0002119 nematode larval development || GO:0045116 protein neddylation || GO:0009792 embryonic development ending in birth or egg hatching || GO:0040011 locomotion || GO:0030953 spindle astral mi…
Phy000UZUX_SCHMA	Phy000TOE6_CAEEL	GO:0005452 || GO:0016021 integral to membrane || GO:0016323 basolateral plasma membrane
Phy000UZVG_SCHMA	Phy0005XG2_DROME	GO:0000338 protein deneddylation || GO:0005737 cytoplasm || GO:0019781 NEDD8 activating enzyme activity || GO:0030154 cell differentiation || GO:0050821 protein stabilization || GO:0005515 protein binding || GO:0007095 mitotic cell cycle G2/M transition DNA damage checkpoint || GO:0048477 oogenesis || GO:0007275 multicellular organismal development || GO:0008180 signalosome
Phy000UZVH_SCHMA	Phy001RMCW_HUMAN	GO:0016021 integral to membrane || GO:0004521 endoribonuclease activity || GO:0009303 rRNA transcription
Phy000UZVH_SCHMA	Phy0005Z7E_DROME	GO:0005515 protein binding
Phy000UZVH_SCHMA	Phy000372O_CAEEL	GO:0002119 nematode larval development || GO:0040011 locomotion || GO:0040010 positive regulation of growth rate
Phy000UZVJ_SCHMA	Phy00404V5_MONBE	GO:0003676 nucleic acid binding || GO:0004519 endonuclease activity || GO:0016893 endonuclease activity, active with either ribo- or deoxyribonucleic acids and producing 5'-phosphomonoesters
Phy000UZVJ_SCHMA	Phy0008KNS_HUMAN	GO:0000287 magnesium ion binding || GO:0003677 DNA binding || GO:0004519 endonuclease activity || GO:0005739 mitochondrion || GO:0006259 DNA metabolic process || GO:0016787 hydrolase activity || GO:0046872 metal ion binding || GO:0003676 nucleic acid binding
Phy000UZVJ_SCHMA	Phy0010L91_TRICA	GO:0016787 hydrolase activity || GO:0046872 metal ion binding || GO:0003676 nucleic acid binding
Phy000UZVJ_SCHMA	Phy0002YV2_CAEEL	GO:0005515 protein binding || GO:0004519 endonuclease activity || GO:0004520 endodeoxyribonuclease activity || GO:0005739 mitochondrion || GO:0006309 DNA fragmentation involved in apoptosis || GO:0003676 nucleic acid binding || GO:0046872 metal ion binding
Phy000UZVN_SCHMA	Phy0008FML_HUMAN	GO:0005737 cytoplasm || GO:0006817 phosphate transport || GO:0005576 extracellular region || GO:0005581 collagen
Phy000UZVO_SCHMA	Phy0008FAL_HUMAN	GO:0003700 transcription factor activity || GO:0005634 nucleus || GO:0006366 transcription from RNA polymerase II promoter || GO:0048511 rhythmic process
Phy000UZVW_SCHMA	Phy000WL7A_NEMVE	GO:0016020 membrane || GO:0005515 protein binding || GO:0048193 Golgi vesicle transport
Phy000UZVW_SCHMA	Phy0005XTM_DROME	GO:0005886 plasma membrane || GO:0005484 SNAP receptor activity || GO:0048193 Golgi vesicle transport || GO:0007269 neurotransmitter secretion
Phy000UZW6_SCHMA	Phy00400H6_MONBE	GO:0003847 1-alkyl-2-acetylglycerophosphocholine esterase activity
Phy000UZW6_SCHMA	Phy0005VUN_DROME	GO:0071011 || GO:0005829 cytosol || GO:0071013 || GO:0007030 Golgi organization || GO:0000398 nuclear mRNA splicing, via spliceosome
Phy000UZW6_SCHMA	Phy0008FDG_HUMAN	GO:0000398 nuclear mRNA splicing, via spliceosome || GO:0003714 transcription corepressor activity || GO:0004871 signal transducer activity || GO:0005681 spliceosome || GO:0016607 nuclear speck || GO:0071013 || GO:0005515 protein binding || GO:0008380 RNA splicing || GO:0006397 mRNA processing
Phy000UZW6_SCHMA	Phy0003B3Z_CAEEL	GO:0040011 locomotion || GO:0018996 molting cycle, collagen and cuticulin-based cuticle || GO:0040007 growth || GO:0002119 nematode larval development || GO:0009792 embryonic development ending in birth or egg hatching || GO:0000003 reproduction
Phy000UZW7_SCHMA	Phy000WFQW_NEMVE	GO:0004540 ribonuclease activity || GO:0008033 tRNA processing
Phy000UZW7_SCHMA	Phy00080F1_HUMAN	GO:0003735 structural constituent of ribosome || GO:0004526 ribonuclease P activity || GO:0004540 ribonuclease activity || GO:0005515 protein binding || GO:0005622 intracellular || GO:0005634 nucleus || GO:0005655 nucleolar ribonuclease P complex || GO:0005840 ribosome || GO:0006412 translation || GO:0008033 tRNA processing || GO:0016787 hydrolase activity
Phy000UZWC_SCHMA	Phy0008EEC_HUMAN	GO:0005515 protein binding
Phy000UZWI_SCHMA	Phy000WE3J_NEMVE	GO:0031072 heat shock protein binding || GO:0006457 protein folding || GO:0051082 unfolded protein binding
Phy000UZWI_SCHMA	Phy00081UF_HUMAN	GO:0006457 protein folding || GO:0031072 heat shock protein binding || GO:0051082 unfolded protein binding || GO:0007283 spermatogenesis || GO:0006915 apoptosis
Phy000UZWI_SCHMA	Phy0005P5C_DROME	GO:0005515 protein binding || GO:0031072 heat shock protein binding || GO:0006457 protein folding || GO:0051082 unfolded protein binding
Phy000UZWI_SCHMA	Phy000Z5SY_TRICA	GO:0031072 heat shock protein binding || GO:0006457 protein folding || GO:0051082 unfolded protein binding
Phy000UZWP_SCHMA	Phy003ZZF5_MONBE	GO:0005525 GTP binding || GO:0007264 small GTPase mediated signal transduction || GO:0015031 protein transport || GO:0006886 intracellular protein transport
Phy000UZWP_SCHMA	Phy000WEDL_NEMVE	GO:0005622 intracellular || GO:0007264 small GTPase mediated signal transduction || GO:0005525 GTP binding
Phy000UZWP_SCHMA	Phy0005PUI_DROME	GO:0000166 nucleotide binding || GO:0005622 intracellular || GO:0007264 small GTPase mediated signal transduction || GO:0005525 GTP binding
Phy000UZWP_SCHMA	Phy000Z8JI_TRICA	GO:0005622 intracellular || GO:0007264 small GTPase mediated signal transduction || GO:0005525 GTP binding
Phy000UZWP_SCHMA	Phy00035L7_CAEEL	GO:0005794 Golgi apparatus || GO:0016192 vesicle-mediated transport || GO:0051729 germline cell cycle switching, mitotic to meiotic cell cycle || GO:0008406 gonad development || GO:0009792 embryonic development ending in birth or egg hatching || GO:0000226 microtubule cytoskeleton organization || GO:0015031 protein transport || GO:0007264 small GTPase mediated signal transduction || GO:0005525 GT…
Phy000UZWQ_SCHMA	Phy00405CQ_MONBE	GO:0005525 GTP binding || GO:0007264 small GTPase mediated signal transduction || GO:0006886 intracellular protein transport || GO:0000160 two-component signal transduction system (phosphorelay) || GO:0003677 DNA binding || GO:0006355 regulation of transcription, DNA-dependent || GO:0015031 protein transport
Phy000UZWQ_SCHMA	Phy000WD7R_NEMVE	GO:0015031 protein transport || GO:0007264 small GTPase mediated signal transduction || GO:0005525 GTP binding
Phy000UZWQ_SCHMA	Phy0005R2H_DROME	GO:0005524 ATP binding || GO:0015031 protein transport || GO:0007264 small GTPase mediated signal transduction || GO:0005525 GTP binding
Phy000UZWQ_SCHMA	Phy0010INR_TRICA	GO:0015031 protein transport || GO:0007264 small GTPase mediated signal transduction || GO:0005525 GTP binding
Phy000UZWQ_SCHMA	Phy0002YPR_CAEEL	GO:0009306 protein secretion || GO:0071688 || GO:0005525 GTP binding || GO:0030538 embryonic genitalia morphogenesis || GO:0040039 inductive cell migration || GO:0009792 embryonic development ending in birth or egg hatching || GO:0005515 protein binding || GO:0007264 small GTPase mediated signal transduction || GO:0010008 endosome membrane
Phy000UZWR_SCHMA	Phy004039M_MONBE	GO:0003735 structural constituent of ribosome || GO:0005622 intracellular || GO:0005840 ribosome || GO:0006412 translation || GO:0030529 ribonucleoprotein complex || GO:0042254 ribosome biogenesis
Phy000UZWR_SCHMA	Phy000WDEZ_NEMVE	GO:0042254 ribosome biogenesis || GO:0030529 ribonucleoprotein complex || GO:0003723 RNA binding || GO:0005730 nucleolus
Phy000UZWR_SCHMA	Phy0008D6I_HUMAN	GO:0000074 || GO:0000398 nuclear mRNA splicing, via spliceosome || GO:0003723 RNA binding || GO:0005681 spliceosome || GO:0005730 nucleolus || GO:0042254 ribosome biogenesis || GO:0031428 box C/D snoRNP complex || GO:0030529 ribonucleoprotein complex || GO:0005654 nucleoplasm || GO:0005515 protein binding || GO:0008380 RNA splicing || GO:0006397 mRNA processing
Phy000UZWR_SCHMA	Phy0005NQO_DROME	GO:0005515 protein binding || GO:0007422 peripheral nervous system development || GO:0071011 || GO:0005730 nucleolus || GO:0042254 ribosome biogenesis || GO:0000398 nuclear mRNA splicing, via spliceosome || GO:0030529 ribonucleoprotein complex || GO:0003723 RNA binding
Phy000UZWR_SCHMA	Phy000Z6KK_TRICA	GO:0042254 ribosome biogenesis || GO:0030529 ribonucleoprotein complex || GO:0003723 RNA binding || GO:0005730 nucleolus
Phy000UZWR_SCHMA	Phy0003323_CAEEL	GO:0000003 reproduction || GO:0006898 receptor-mediated endocytosis || GO:0005730 nucleolus || GO:0002119 nematode larval development || GO:0042254 ribosome biogenesis || GO:0009792 embryonic development ending in birth or egg hatching || GO:0003723 RNA binding || GO:0040007 growth || GO:0010171 body morphogenesis || GO:0008380 RNA splicing || GO:0005681 spliceosome || GO:0006397 mRNA processing
Phy000UZWZ_SCHMA	Phy000WCSI_NEMVE	GO:0004750 ribulose-phosphate 3-epimerase activity || GO:0005975 carbohydrate metabolic process
Phy000UZWZ_SCHMA	Phy0005XBG_DROME	GO:0004750 ribulose-phosphate 3-epimerase activity || GO:0005975 carbohydrate metabolic process
Phy000UZWZ_SCHMA	Phy0008BC3_HUMAN	GO:0004750 ribulose-phosphate 3-epimerase activity || GO:0005515 protein binding || GO:0005975 carbohydrate metabolic process || GO:0016853 isomerase activity || GO:0005829 cytosol || GO:0006098 pentose-phosphate shunt || GO:0046872 metal ion binding || GO:0042803 protein homodimerization activity
Phy000UZWZ_SCHMA	Phy000Z2DO_TRICA	GO:0004750 ribulose-phosphate 3-epimerase activity || GO:0005975 carbohydrate metabolic process
Phy000UZWZ_SCHMA	Phy000353O_CAEEL	GO:0004750 ribulose-phosphate 3-epimerase activity || GO:0005975 carbohydrate metabolic process
Phy000UZX0_SCHMA	Phy000Z46S_TRICA	GO:0005230 extracellular ligand-gated ion channel activity || GO:0016021 integral to membrane || GO:0004872 receptor activity
Phy000UZXB_SCHMA	Phy00402FX_MONBE	GO:0004437 inositol or phosphatidylinositol phosphatase activity || GO:0046839 phospholipid dephosphorylation || GO:0001668 || GO:0008138 protein tyrosine/serine/threonine phosphatase activity || GO:0008252 nucleotidase activity || GO:0008330 protein tyrosine/threonine phosphatase activity || GO:0008579 JUN kinase phosphatase activity || GO:0008969 phosphohistidine phosphatase activity || GO:0016…
Phy000UZXB_SCHMA	Phy000WK22_NEMVE	GO:0004725 protein tyrosine phosphatase activity || GO:0046872 metal ion binding || GO:0008270 zinc ion binding
Phy000UZXB_SCHMA	Phy0005ZDO_DROME	GO:0004437 inositol or phosphatidylinositol phosphatase activity || GO:0000278 mitotic cell cycle || GO:0008138 protein tyrosine/serine/threonine phosphatase activity || GO:0006470 protein amino acid dephosphorylation || GO:0004725 protein tyrosine phosphatase activity || GO:0008270 zinc ion binding || GO:0046872 metal ion binding
Phy000UZXB_SCHMA	Phy0010INQ_TRICA	GO:0004725 protein tyrosine phosphatase activity || GO:0046872 metal ion binding || GO:0008270 zinc ion binding
Phy000UZXB_SCHMA	Phy000363A_CAEEL	GO:0030334 regulation of cell migration || GO:0006897 endocytosis || GO:0016324 apical plasma membrane || GO:0004725 protein tyrosine phosphatase activity || GO:0002119 nematode larval development || GO:0030111 regulation of Wnt receptor signaling pathway || GO:0046488 phosphatidylinositol metabolic process || GO:0008270 zinc ion binding || GO:0010171 body morphogenesis || GO:0046872 metal ion bi…
Phy000UZXC_SCHMA	Phy0040218_MONBE	GO:0005524 ATP binding || GO:0006812 cation transport || GO:0015662 ATPase activity, coupled to transmembrane movement of ions, phosphorylative mechanism || GO:0016020 membrane || GO:0003824 catalytic activity || GO:0008152 metabolic process || GO:0016021 integral to membrane || GO:0016887 ATPase activity || GO:0004012 phospholipid-translocating ATPase activity
Phy000UZXC_SCHMA	Phy000W32E_NEMVE	GO:0000287 magnesium ion binding || GO:0016021 integral to membrane || GO:0004012 phospholipid-translocating ATPase activity || GO:0015662 ATPase activity, coupled to transmembrane movement of ions, phosphorylative mechanism || GO:0006754 ATP biosynthetic process || GO:0005524 ATP binding
Phy000UZXC_SCHMA	Phy0024L4L_DROME	GO:0000287 magnesium ion binding || GO:0016021 integral to membrane || GO:0004012 phospholipid-translocating ATPase activity || GO:0015662 ATPase activity, coupled to transmembrane movement of ions, phosphorylative mechanism || GO:0006754 ATP biosynthetic process || GO:0005524 ATP binding
Phy000UZXC_SCHMA	Phy000Z4AN_TRICA	GO:0000287 magnesium ion binding || GO:0016021 integral to membrane || GO:0004012 phospholipid-translocating ATPase activity || GO:0015662 ATPase activity, coupled to transmembrane movement of ions, phosphorylative mechanism || GO:0006754 ATP biosynthetic process || GO:0005524 ATP binding
Phy000UZXC_SCHMA	Phy00035Z3_CAEEL	GO:0070265 necrotic cell death || GO:0005794 Golgi apparatus || GO:0000287 magnesium ion binding || GO:0006897 endocytosis || GO:0016324 apical plasma membrane || GO:0004012 phospholipid-translocating ATPase activity || GO:0016323 basolateral plasma membrane || GO:0009792 embryonic development ending in birth or egg hatching || GO:0045332 phospholipid translocation || GO:0005887 integral to plasm…
Phy000UZXD_SCHMA	Phy0005XCK_DROME	GO:0005515 protein binding
Phy000UZXO_SCHMA	Phy0005V1K_DROME	GO:0005515 protein binding || GO:0016202 regulation of striated muscle tissue development || GO:0045177 apical part of cell || GO:0046667 compound eye retinal cell programmed cell death || GO:0016021 integral to membrane || GO:0030165 PDZ domain binding || GO:0005886 plasma membrane || GO:0007520 myoblast fusion || GO:0007156 homophilic cell adhesion
Phy000UZXS_SCHMA	Phy0040230_MONBE	GO:0005509 calcium ion binding
Phy000UZXS_SCHMA	Phy000WMPP_NEMVE	GO:0005509 calcium ion binding
Phy000UZXS_SCHMA	Phy000Z3PK_TRICA	GO:0005509 calcium ion binding
Phy000UZYQ_SCHMA	Phy001R87M_HUMAN	GO:0016021 integral to membrane || GO:0016477 cell migration || GO:0031965 nuclear membrane
Phy000UZYU_SCHMA	Phy003ZZET_MONBE	GO:0004672 protein kinase activity || GO:0005524 ATP binding || GO:0006468 protein amino acid phosphorylation || GO:0004713 protein tyrosine kinase activity || GO:0004674 protein serine/threonine kinase activity
Phy000UZYU_SCHMA	Phy000WK9E_NEMVE	GO:0004674 protein serine/threonine kinase activity || GO:0006468 protein amino acid phosphorylation || GO:0005524 ATP binding
Phy000UZYU_SCHMA	Phy00086KP_HUMAN	GO:0000166 nucleotide binding || GO:0004674 protein serine/threonine kinase activity || GO:0004693 cyclin-dependent protein kinase activity || GO:0005524 ATP binding || GO:0006468 protein amino acid phosphorylation || GO:0007089 traversing start control point of mitotic cell cycle || GO:0008285 negative regulation of cell proliferation || GO:0016740 transferase activity || GO:0005515 protein bind…
Phy000UZYU_SCHMA	Phy0005XOR_DROME	GO:0000166 nucleotide binding || GO:0006468 protein amino acid phosphorylation || GO:0071011 || GO:0071013 || GO:0000398 nuclear mRNA splicing, via spliceosome || GO:0004693 cyclin-dependent protein kinase activity || GO:0005524 ATP binding
Phy000UZYU_SCHMA	Phy000Z764_TRICA	GO:0004674 protein serine/threonine kinase activity || GO:0006468 protein amino acid phosphorylation || GO:0005524 ATP binding
Phy000UZYY_SCHMA	Phy00402CO_MONBE	GO:0000009 alpha-1,6-mannosyltransferase activity || GO:0000026 alpha-1,2-mannosyltransferase activity || GO:0000030 mannosyltransferase activity || GO:0000033 alpha-1,3-mannosyltransferase activity || GO:0003980 UDP-glucose:glycoprotein glucosyltransferase activity || GO:0004376 glycolipid mannosyltransferase activity || GO:0004576 oligosaccharyl transferase activity || GO:0004583 dolichyl-phosp…
Phy000UZYY_SCHMA	Phy000WDHR_NEMVE	GO:0031227 intrinsic to endoplasmic reticulum membrane || GO:0016757 transferase activity, transferring glycosyl groups || GO:0006506 GPI anchor biosynthetic process
Phy000UZYY_SCHMA	Phy001R4J3_HUMAN	GO:0006488 dolichol-linked oligosaccharide biosynthetic process || GO:0016021 integral to membrane || GO:0031227 intrinsic to endoplasmic reticulum membrane || GO:0016757 transferase activity, transferring glycosyl groups || GO:0006506 GPI anchor biosynthetic process || GO:0043687 post-translational protein modification || GO:0018279 protein amino acid N-linked glycosylation via asparagine || GO:…
Phy000UZYY_SCHMA	Phy0005TW5_DROME	GO:0031227 intrinsic to endoplasmic reticulum membrane || GO:0016757 transferase activity, transferring glycosyl groups || GO:0006506 GPI anchor biosynthetic process
Phy000UZYY_SCHMA	Phy000Z7M9_TRICA	GO:0031227 intrinsic to endoplasmic reticulum membrane || GO:0016757 transferase activity, transferring glycosyl groups || GO:0006506 GPI anchor biosynthetic process
Phy000UZYY_SCHMA	Phy000331G_CAEEL	GO:0006506 GPI anchor biosynthetic process || GO:0016021 integral to membrane || GO:0031227 intrinsic to endoplasmic reticulum membrane || GO:0016757 transferase activity, transferring glycosyl groups
Phy000UZYZ_SCHMA	Phy00405BY_MONBE	GO:0008567 dynein ATPase activity
Phy000UZYZ_SCHMA	Phy00087Q5_HUMAN	GO:0003777 microtubule motor activity || GO:0005858 axonemal dynein complex || GO:0005874 microtubule || GO:0035085 cilium axoneme || GO:0042384 cilium assembly || GO:0005737 cytoplasm
Phy000UZZ7_SCHMA	Phy0008IL7_HUMAN	GO:0005515 protein binding || GO:0008270 zinc ion binding || GO:0046872 metal ion binding
Phy000UZZ7_SCHMA	Phy0005N7F_DROME	GO:0005515 protein binding
Phy000UZZ7_SCHMA	Phy00251TZ_CAEEL	GO:0016246 RNA interference || GO:0040027 negative regulation of vulval development
Phy000UZZG_SCHMA	Phy0008GBD_HUMAN	GO:0000387 spliceosomal snRNP biogenesis || GO:0005515 protein binding || GO:0005681 spliceosome || GO:0005737 cytoplasm || GO:0006461 protein complex assembly || GO:0016604 nuclear body || GO:0005829 cytosol || GO:0017069 snRNA binding || GO:0034660 ncRNA metabolic process || GO:0015030 Cajal body
Phy000V009_SCHMA	Phy000WMGU_NEMVE	GO:0016020 membrane || GO:0005622 intracellular || GO:0003924 GTPase activity || GO:0007264 small GTPase mediated signal transduction || GO:0005525 GTP binding
Phy000V009_SCHMA	Phy0005S13_DROME	GO:0000082 G1/S transition of mitotic cell cycle || GO:0030307 positive regulation of cell growth || GO:0046673 negative regulation of compound eye retinal cell programmed cell death || GO:0007309 oocyte axis specification || GO:0007298 border follicle cell migration || GO:0002168 instar larval development || GO:0035088 establishment or maintenance of apical/basal cell polarity || GO:0048863 stem…
Phy000V009_SCHMA	Phy000Z3MQ_TRICA	GO:0016020 membrane || GO:0005622 intracellular || GO:0003924 GTPase activity || GO:0007264 small GTPase mediated signal transduction || GO:0005525 GTP binding
Phy000V009_SCHMA	Phy000386H_CAEEL	GO:0040011 locomotion || GO:0040010 positive regulation of growth rate || GO:0007517 muscle organ development || GO:0040007 growth || GO:0040025 vulval development || GO:0006898 receptor-mediated endocytosis || GO:0003924 GTPase activity || GO:0032940 secretion by cell || GO:0009792 embryonic development ending in birth or egg hatching || GO:0042659 regulation of cell fate specification || GO:000…
Phy000V00B_SCHMA	Phy00401PI_MONBE	GO:0005634 nucleus || GO:0007530 sex determination
Phy000V00B_SCHMA	Phy000WEX5_NEMVE	GO:0005634 nucleus
Phy000V00B_SCHMA	Phy0005Z2C_DROME	GO:0000398 nuclear mRNA splicing, via spliceosome || GO:0005737 cytoplasm || GO:0008104 protein localization || GO:0008103 oocyte microtubule cytoskeleton polarization || GO:0071011 || GO:0071013 || GO:0007317 regulation of pole plasm oskar mRNA localization || GO:0046594 maintenance of pole plasm mRNA location || GO:0007173 epidermal growth factor receptor signaling pathway || GO:0003723 RNA bin…
Phy000V00B_SCHMA	Phy0010L5C_TRICA	GO:0005634 nucleus
Phy000V00B_SCHMA	Phy000309Z_CAEEL	GO:0040011 locomotion || GO:0001703 gastrulation with mouth forming first || GO:0030154 cell differentiation || GO:0040007 growth || GO:0040022 feminization of hermaphroditic germ-line || GO:0040010 positive regulation of growth rate || GO:0005634 nucleus || GO:0002119 nematode larval development || GO:0009792 embryonic development ending in birth or egg hatching || GO:0005515 protein binding || …
Phy000V00E_SCHMA	Phy00403RN_MONBE	GO:0003743 translation initiation factor activity || GO:0006413 translational initiation
Phy000V00E_SCHMA	Phy000WJLX_NEMVE	GO:0003743 translation initiation factor activity
Phy000V00E_SCHMA	Phy0005QC5_DROME	GO:0003743 translation initiation factor activity || GO:0000022 mitotic spindle elongation || GO:0046872 metal ion binding || GO:0005875 microtubule associated complex || GO:0005515 protein binding
Phy000V00E_SCHMA	Phy0008BYM_HUMAN	GO:0003677 DNA binding || GO:0003723 RNA binding || GO:0003743 translation initiation factor activity || GO:0005840 ribosome || GO:0005850 eukaryotic translation initiation factor 2 complex || GO:0006412 translation || GO:0006413 translational initiation || GO:0008270 zinc ion binding || GO:0046872 metal ion binding || GO:0005829 cytosol || GO:0005515 protein binding
Phy000V00E_SCHMA	Phy000Z1Q9_TRICA	GO:0003743 translation initiation factor activity
Phy000V00E_SCHMA	Phy0002ZLF_CAEEL	GO:0040007 growth || GO:0040018 positive regulation of multicellular organism growth || GO:0002119 nematode larval development || GO:0009792 embryonic development ending in birth or egg hatching || GO:0008340 determination of adult life span || GO:0010171 body morphogenesis || GO:0046872 metal ion binding || GO:0040035 hermaphrodite genitalia development || GO:0003743 translation initiation facto…
Phy000V00Y_SCHMA	Phy0007ZKX_HUMAN	GO:0003723 RNA binding || GO:0005047 signal recognition particle binding || GO:0005785 signal recognition particle receptor complex || GO:0005786 signal recognition particle, endoplasmic reticulum targeting || GO:0006605 protein targeting || GO:0045900 negative regulation of translational elongation || GO:0006614 SRP-dependent cotranslational protein targeting to membrane || GO:0008312 7S RNA bin…
Phy000V00Y_SCHMA	Phy0005PSU_DROME	GO:0003723 RNA binding || GO:0005786 signal recognition particle, endoplasmic reticulum targeting || GO:0045900 negative regulation of translational elongation || GO:0008312 7S RNA binding || GO:0006614 SRP-dependent cotranslational protein targeting to membrane || GO:0005515 protein binding
Phy000V00Y_SCHMA	Phy0024MCL_TRICA	GO:0005786 signal recognition particle, endoplasmic reticulum targeting || GO:0045900 negative regulation of translational elongation || GO:0006614 SRP-dependent cotranslational protein targeting to membrane || GO:0008312 7S RNA binding || GO:0005515 protein binding || GO:0048500 signal recognition particle
Phy000V00Y_SCHMA	Phy00035GG_CAEEL	GO:0005515 protein binding || GO:0005786 signal recognition particle, endoplasmic reticulum targeting || GO:0045900 negative regulation of translational elongation || GO:0008312 7S RNA binding || GO:0006614 SRP-dependent cotranslational protein targeting to membrane
Phy000V00Z_SCHMA	Phy00405E3_MONBE	GO:0000785 chromatin || GO:0003677 DNA binding || GO:0005634 nucleus || GO:0006355 regulation of transcription, DNA-dependent
Phy000V00Z_SCHMA	Phy0010KCM_TRICA	GO:0005634 nucleus || GO:0003677 DNA binding
Phy000V012_SCHMA	Phy0005X6U_DROME	GO:0005743 mitochondrial inner membrane
Phy000V017_SCHMA	Phy0005V9H_DROME	GO:0004372 glycine hydroxymethyltransferase activity || GO:0006563 L-serine metabolic process || GO:0048149 behavioral response to ethanol || GO:0006544 glycine metabolic process || GO:0006730 one-carbon metabolic process || GO:0030170 pyridoxal phosphate binding || GO:0005515 protein binding
Phy000V017_SCHMA	Phy0010IYH_TRICA	GO:0006544 glycine metabolic process || GO:0004372 glycine hydroxymethyltransferase activity || GO:0006563 L-serine metabolic process || GO:0006730 one-carbon metabolic process || GO:0030170 pyridoxal phosphate binding
Phy000V017_SCHMA	Phy00034WT_CAEEL	GO:0004372 glycine hydroxymethyltransferase activity || GO:0006563 L-serine metabolic process || GO:0006544 glycine metabolic process || GO:0006730 one-carbon metabolic process || GO:0009792 embryonic development ending in birth or egg hatching || GO:0030170 pyridoxal phosphate binding || GO:0005515 protein binding
Phy000V01E_SCHMA	Phy000WED8_NEMVE	GO:0003824 catalytic activity
Phy000V01E_SCHMA	Phy0005XH6_DROME	GO:0005811 lipid particle || GO:0007411 axon guidance || GO:0004467 long-chain-fatty-acid-CoA ligase activity || GO:0005783 endoplasmic reticulum || GO:0010890 positive regulation of sequestering of triglyceride
Phy000V01E_SCHMA	Phy000Z1KX_TRICA	GO:0003824 catalytic activity
Phy000V01K_SCHMA	Phy000WCT8_NEMVE	GO:0005634 nucleus || GO:0003682 chromatin binding || GO:0000785 chromatin || GO:0006333 chromatin assembly or disassembly
Phy000V01K_SCHMA	Phy000Z7XI_TRICA	GO:0005634 nucleus || GO:0003682 chromatin binding || GO:0000785 chromatin || GO:0006333 chromatin assembly or disassembly
Phy000V01K_SCHMA	Phy0005VJM_DROME	GO:0000785 chromatin || GO:0005634 nucleus || GO:0003682 chromatin binding || GO:0006333 chromatin assembly or disassembly || GO:0005515 protein binding
Phy000V01N_SCHMA	Phy00401LX_MONBE	GO:0005643 nuclear pore || GO:0006810 transport
Phy000V01N_SCHMA	Phy000WLFJ_NEMVE	GO:0005643 nuclear pore || GO:0006810 transport
Phy000V01N_SCHMA	Phy0008687_HUMAN	GO:0005634 nucleus || GO:0005643 nuclear pore || GO:0006810 transport || GO:0005975 carbohydrate metabolic process || GO:0016032 viral reproduction || GO:0015758 glucose transport || GO:0010827 regulation of glucose transport || GO:0005515 protein binding || GO:0015031 protein transport || GO:0051028 mRNA transport || GO:0055085 transmembrane transport
Phy000V01N_SCHMA	Phy0010IIM_TRICA	GO:0005643 nuclear pore || GO:0006810 transport
Phy000V01N_SCHMA	Phy0002YHE_CAEEL	GO:0006997 nucleus organization || GO:0000132 establishment of mitotic spindle orientation || GO:0005643 nuclear pore || GO:0006810 transport || GO:0009792 embryonic development ending in birth or egg hatching || GO:0005515 protein binding
Phy000V01T_SCHMA	Phy000W8TN_NEMVE	GO:0004114 3',5'-cyclic-nucleotide phosphodiesterase activity || GO:0046872 metal ion binding || GO:0007165 signal transduction
Phy000V01T_SCHMA	Phy000PJQE_DROME	GO:0046058 cAMP metabolic process || GO:0047555 3',5'-cyclic-GMP phosphodiesterase activity || GO:0004115 3',5'-cyclic-AMP phosphodiesterase activity || GO:0007165 signal transduction || GO:0046068 cGMP metabolic process || GO:0046872 metal ion binding
Phy000V01T_SCHMA	Phy0008F8K_HUMAN	GO:0000166 nucleotide binding || GO:0000287 magnesium ion binding || GO:0003824 catalytic activity || GO:0004112 cyclic-nucleotide phosphodiesterase activity || GO:0004114 3',5'-cyclic-nucleotide phosphodiesterase activity || GO:0007165 signal transduction || GO:0008270 zinc ion binding || GO:0008372 || GO:0009187 cyclic nucleotide metabolic process || GO:0016787 hydrolase activity || GO:0030553 …
Phy000V01T_SCHMA	Phy000Z3BJ_TRICA	GO:0004114 3',5'-cyclic-nucleotide phosphodiesterase activity || GO:0046872 metal ion binding || GO:0007165 signal transduction
Phy000V024_SCHMA	Phy00400NI_MONBE	GO:0004811 tRNA isopentenyltransferase activity || GO:0005524 ATP binding || GO:0008033 tRNA processing || GO:0003676 nucleic acid binding || GO:0005634 nucleus || GO:0008270 zinc ion binding
Phy000V024_SCHMA	Phy000WK0Q_NEMVE	GO:0004811 tRNA isopentenyltransferase activity || GO:0052381 || GO:0008033 tRNA processing || GO:0005524 ATP binding
Phy000V024_SCHMA	Phy001R6RE_HUMAN	GO:0004811 tRNA isopentenyltransferase activity || GO:0046872 metal ion binding || GO:0008033 tRNA processing || GO:0005739 mitochondrion || GO:0052381 || GO:0005524 ATP binding
Phy000V024_SCHMA	Phy0005TU4_DROME	GO:0000166 nucleotide binding || GO:0004811 tRNA isopentenyltransferase activity || GO:0008033 tRNA processing || GO:0005622 intracellular || GO:0008270 zinc ion binding || GO:0052381 || GO:0005524 ATP binding
Phy000V024_SCHMA	Phy000Z6PL_TRICA	GO:0004811 tRNA isopentenyltransferase activity || GO:0008033 tRNA processing || GO:0008270 zinc ion binding || GO:0005524 ATP binding || GO:0005622 intracellular
Phy000V024_SCHMA	Phy00034MS_CAEEL	GO:0004811 tRNA isopentenyltransferase activity || GO:0040010 positive regulation of growth rate || GO:0008033 tRNA processing || GO:0000003 reproduction || GO:0002119 nematode larval development || GO:0005622 intracellular || GO:0008270 zinc ion binding || GO:0008340 determination of adult life span || GO:0052381 || GO:0040014 regulation of multicellular organism growth || GO:0005524 ATP binding…
Phy000V02B_SCHMA	Phy003ZZ2B_MONBE	GO:0003735 structural constituent of ribosome || GO:0005622 intracellular || GO:0005840 ribosome || GO:0006412 translation || GO:0015935 small ribosomal subunit
Phy000V02B_SCHMA	Phy000W2GD_NEMVE	GO:0003735 structural constituent of ribosome || GO:0006412 translation || GO:0015935 small ribosomal subunit
Phy000V02B_SCHMA	Phy0008KSF_HUMAN	GO:0003735 structural constituent of ribosome || GO:0005622 intracellular || GO:0005739 mitochondrion || GO:0006412 translation || GO:0015935 small ribosomal subunit
Phy000V02B_SCHMA	Phy000Z3VI_TRICA	GO:0003735 structural constituent of ribosome || GO:0006412 translation || GO:0015935 small ribosomal subunit
Phy000V02D_SCHMA	Phy000WDVM_NEMVE	GO:0019843 rRNA binding || GO:0005622 intracellular
Phy000V02F_SCHMA	Phy000WL39_NEMVE	GO:0008616 queuosine biosynthetic process || GO:0008479 queuine tRNA-ribosyltransferase activity
Phy000V02F_SCHMA	Phy001RMSI_HUMAN	GO:0008616 queuosine biosynthetic process || GO:0046872 metal ion binding || GO:0008479 queuine tRNA-ribosyltransferase activity || GO:0005739 mitochondrion
Phy000V02F_SCHMA	Phy0005Q0H_DROME	GO:0006400 tRNA modification || GO:0008616 queuosine biosynthetic process || GO:0046872 metal ion binding || GO:0008479 queuine tRNA-ribosyltransferase activity
Phy000V02F_SCHMA	Phy000Z3RO_TRICA	GO:0008616 queuosine biosynthetic process || GO:0008479 queuine tRNA-ribosyltransferase activity
Phy000V02F_SCHMA	Phy0003COT_CAEEL	GO:0008616 queuosine biosynthetic process || GO:0046872 metal ion binding || GO:0008479 queuine tRNA-ribosyltransferase activity
Phy000V02Y_SCHMA	Phy003ZZO2_MONBE	GO:0004872 receptor activity || GO:0005216 ion channel activity || GO:0005524 ATP binding || GO:0006811 ion transport || GO:0016020 membrane
Phy000V02Y_SCHMA	Phy000W8C9_NEMVE	GO:0005216 ion channel activity || GO:0016021 integral to membrane || GO:0004872 receptor activity || GO:0005524 ATP binding
Phy000V03M_SCHMA	Phy004018M_MONBE	GO:0016021 integral to membrane
Phy000V03M_SCHMA	Phy000WC6G_NEMVE	GO:0016021 integral to membrane
Phy000V03M_SCHMA	Phy0005MQM_DROME	GO:0016021 integral to membrane
Phy000V03M_SCHMA	Phy0008D85_HUMAN	GO:0004872 receptor activity || GO:0005739 mitochondrion || GO:0005741 mitochondrial outer membrane || GO:0006626 protein targeting to mitochondrion || GO:0008503 benzodiazepine receptor activity || GO:0016020 membrane || GO:0016021 integral to membrane || GO:0015485 cholesterol binding || GO:0008283 cell proliferation || GO:0006783 heme biosynthetic process || GO:0032374 regulation of cholestero…
Phy000V03S_SCHMA	Phy00401D0_MONBE	GO:0003963 RNA-3'-phosphate cyclase activity
Phy000V03S_SCHMA	Phy000WEC6_NEMVE	GO:0003824 catalytic activity || GO:0006396 RNA processing
Phy000V03S_SCHMA	Phy0005VZY_DROME	GO:0003963 RNA-3'-phosphate cyclase activity || GO:0003824 catalytic activity || GO:0042254 ribosome biogenesis || GO:0006396 RNA processing || GO:0005730 nucleolus
Phy000V03S_SCHMA	Phy0008JWR_HUMAN	GO:0000004 || GO:0003963 RNA-3'-phosphate cyclase activity || GO:0005634 nucleus || GO:0005730 nucleolus || GO:0003824 catalytic activity || GO:0042254 ribosome biogenesis || GO:0006396 RNA processing
Phy000V03S_SCHMA	Phy0010IMV_TRICA	GO:0003824 catalytic activity || GO:0006396 RNA processing
Phy000V03S_SCHMA	Phy00032AK_CAEEL	GO:0000003 reproduction || GO:0000910 cytokinesis || GO:0040010 positive regulation of growth rate || GO:0018991 oviposition || GO:0040007 growth || GO:0005730 nucleolus || GO:0002119 nematode larval development || GO:0042254 ribosome biogenesis || GO:0003824 catalytic activity || GO:0040011 locomotion || GO:0009792 embryonic development ending in birth or egg hatching || GO:0006396 RNA processin…
Phy000V04B_SCHMA	Phy0008EG1_HUMAN	GO:0003735 structural constituent of ribosome || GO:0005761 mitochondrial ribosome || GO:0006412 translation
Phy000V04B_SCHMA	Phy0005S15_DROME	GO:0003735 structural constituent of ribosome || GO:0005761 mitochondrial ribosome || GO:0006412 translation
Phy000V04B_SCHMA	Phy000Z5BT_TRICA	GO:0003735 structural constituent of ribosome || GO:0005761 mitochondrial ribosome || GO:0006412 translation
Phy000V04B_SCHMA	Phy000TN36_CAEEL	GO:0040010 positive regulation of growth rate || GO:0000003 reproduction || GO:0002119 nematode larval development || GO:0003735 structural constituent of ribosome || GO:0009792 embryonic development ending in birth or egg hatching || GO:0005761 mitochondrial ribosome || GO:0008340 determination of adult life span || GO:0010171 body morphogenesis || GO:0006412 translation || GO:0040007 growth
Phy000V04C_SCHMA	Phy0040179_MONBE	GO:0000175 3'-5'-exoribonuclease activity || GO:0003723 RNA binding || GO:0006396 RNA processing || GO:0004534 5'-3' exoribonuclease activity || GO:0016896 exoribonuclease activity, producing 5'-phosphomonoesters
Phy000V04C_SCHMA	Phy000WA2Z_NEMVE	GO:0003723 RNA binding || GO:0006396 RNA processing || GO:0000175 3'-5'-exoribonuclease activity
Phy000V04C_SCHMA	Phy0005YFK_DROME	GO:0000175 3'-5'-exoribonuclease activity || GO:0005737 cytoplasm || GO:0016787 hydrolase activity || GO:0005515 protein binding || GO:0000176 nuclear exosome (RNase complex) || GO:0003723 RNA binding || GO:0005652 nuclear lamina || GO:0006396 RNA processing
Phy000V04C_SCHMA	Phy0008DLW_HUMAN	GO:0000175 3'-5'-exoribonuclease activity || GO:0000178 exosome (RNase complex) || GO:0003723 RNA binding || GO:0004527 exonuclease activity || GO:0005515 protein binding || GO:0005634 nucleus || GO:0006364 rRNA processing || GO:0006401 RNA catabolic process || GO:0016787 hydrolase activity || GO:0005730 nucleolus || GO:0005829 cytosol || GO:0043928 exonucleolytic nuclear-transcribed mRNA catabol…
Phy000V04C_SCHMA	Phy0010J9C_TRICA	GO:0003723 RNA binding || GO:0006396 RNA processing || GO:0000175 3'-5'-exoribonuclease activity
Phy000V04C_SCHMA	Phy0003CYH_CAEEL	GO:0040010 positive regulation of growth rate || GO:0002119 nematode larval development || GO:0040007 growth || GO:0006898 receptor-mediated endocytosis || GO:0000175 3'-5'-exoribonuclease activity || GO:0009792 embryonic development ending in birth or egg hatching || GO:0003723 RNA binding || GO:0006396 RNA processing
Phy000V055_SCHMA	Phy004022X_MONBE	GO:0004298 threonine-type endopeptidase activity || GO:0004299 proteasome endopeptidase activity
Phy000V055_SCHMA	Phy00080UO_HUMAN	GO:0005829 cytosol || GO:0005838 proteasome regulatory particle || GO:0043234 protein complex || GO:0016071 mRNA metabolic process || GO:0016032 viral reproduction || GO:0000084 S phase of mitotic cell cycle || GO:0006915 apoptosis || GO:0000082 G1/S transition of mitotic cell cycle || GO:0000216 M/G1 transition of mitotic cell cycle || GO:0031145 anaphase-promoting complex-dependent proteasomal …
Phy000V055_SCHMA	Phy0005TN9_DROME	GO:0004175 endopeptidase activity || GO:0006508 proteolysis || GO:0005838 proteasome regulatory particle || GO:0005515 protein binding
Phy000V055_SCHMA	Phy000335B_CAEEL	GO:0040011 locomotion || GO:0040010 positive regulation of growth rate || GO:0000003 reproduction || GO:0002119 nematode larval development || GO:0009792 embryonic development ending in birth or egg hatching || GO:0005515 protein binding || GO:0008340 determination of adult life span || GO:0010171 body morphogenesis || GO:0040007 growth
Phy000V06K_SCHMA	Phy00401YV_MONBE	GO:0005338 nucleotide-sugar transmembrane transporter activity || GO:0015780 nucleotide-sugar transport || GO:0016021 integral to membrane
Phy000V06K_SCHMA	Phy000WD0P_NEMVE	GO:0016021 integral to membrane
Phy000V06K_SCHMA	Phy0005QUE_DROME	GO:0001745 compound eye morphogenesis || GO:0015297 antiporter activity || GO:0007447 imaginal disc pattern formation || GO:0007367 segment polarity determination || GO:0005462 UDP-N-acetylglucosamine transmembrane transporter activity || GO:0016021 integral to membrane || GO:0007476 imaginal disc-derived wing morphogenesis || GO:0000139 Golgi membrane || GO:0005460 UDP-glucose transmembrane tran…
Phy000V06K_SCHMA	Phy000Z6S3_TRICA	GO:0016021 integral to membrane
Phy000V06K_SCHMA	Phy00032A9_CAEEL	GO:0002009 morphogenesis of an epithelium || GO:0018991 oviposition || GO:0040025 vulval development || GO:0016021 integral to membrane || GO:0008643 carbohydrate transport || GO:0009792 embryonic development ending in birth or egg hatching || GO:0000139 Golgi membrane
Phy000V06X_SCHMA	Phy000WDZN_NEMVE	GO:0016874 ligase activity
Phy000V06X_SCHMA	Phy0005RQW_DROME	GO:0005515 protein binding || GO:0016874 ligase activity
Phy000V06X_SCHMA	Phy0008HDE_HUMAN	GO:0005783 endoplasmic reticulum || GO:0005634 nucleus || GO:0032088 negative regulation of NF-kappaB transcription factor activity || GO:0005515 protein binding || GO:0071568 || GO:0071569 || GO:0031397 negative regulation of protein ubiquitination
Phy000V070_SCHMA	Phy0005NT4_DROME	GO:0003723 RNA binding || GO:0015934 large ribosomal subunit || GO:0030528 transcription regulator activity || GO:0003735 structural constituent of ribosome || GO:0000022 mitotic spindle elongation || GO:0006412 translation
Phy000V070_SCHMA	Phy000Z367_TRICA	GO:0003735 structural constituent of ribosome || GO:0015934 large ribosomal subunit || GO:0006412 translation || GO:0030528 transcription regulator activity
Phy000V070_SCHMA	Phy0002Y9N_CAEEL	GO:0040010 positive regulation of growth rate || GO:0015934 large ribosomal subunit || GO:0000003 reproduction || GO:0002119 nematode larval development || GO:0030528 transcription regulator activity || GO:0003735 structural constituent of ribosome || GO:0009792 embryonic development ending in birth or egg hatching || GO:0003723 RNA binding || GO:0005515 protein binding || GO:0006412 translation …
Phy000V07F_SCHMA	Phy0005URP_DROME	GO:0003676 nucleic acid binding || GO:0008270 zinc ion binding || GO:0005515 protein binding || GO:0005622 intracellular
Phy000V07F_SCHMA	Phy000826L_HUMAN	GO:0003677 DNA binding || GO:0005634 nucleus || GO:0006350 transcription || GO:0006355 regulation of transcription, DNA-dependent || GO:0008270 zinc ion binding || GO:0046872 metal ion binding || GO:0016566 specific transcriptional repressor activity || GO:0001701 in utero embryonic development || GO:0000077 DNA damage checkpoint || GO:0006281 DNA repair || GO:0003700 transcription factor activit…
Phy000V07F_SCHMA	Phy0024MII_TRICA	GO:0008270 zinc ion binding || GO:0003676 nucleic acid binding || GO:0005622 intracellular
Phy000V07F_SCHMA	Phy00030Q8_CAEEL	GO:0002119 nematode larval development || GO:0040007 growth || GO:0006898 receptor-mediated endocytosis || GO:0005622 intracellular || GO:0009792 embryonic development ending in birth or egg hatching || GO:0008270 zinc ion binding || GO:0003676 nucleic acid binding || GO:0040035 hermaphrodite genitalia development
Phy000V0BA_SCHMA	Phy000WHBC_NEMVE	GO:0004674 protein serine/threonine kinase activity || GO:0006468 protein amino acid phosphorylation || GO:0005524 ATP binding
Phy000V0BA_SCHMA	Phy0007YDH_HUMAN	GO:0000082 G1/S transition of mitotic cell cycle || GO:0000166 nucleotide binding || GO:0004672 protein kinase activity || GO:0004674 protein serine/threonine kinase activity || GO:0005515 protein binding || GO:0005524 ATP binding || GO:0005634 nucleus || GO:0005737 cytoplasm || GO:0006270 DNA replication initiation || GO:0006468 protein amino acid phosphorylation || GO:0007049 cell cycle || GO:0…
Phy000V0BA_SCHMA	Phy0002Z5A_CAEEL	GO:0004672 protein kinase activity || GO:0004674 protein serine/threonine kinase activity || GO:0006468 protein amino acid phosphorylation || GO:0005524 ATP binding
Phy000V0BG_SCHMA	Phy000862D_HUMAN	GO:0005737 cytoplasm || GO:0019735 || GO:0000244 assembly of spliceosomal tri-snRNP || GO:0005654 nucleoplasm || GO:0005515 protein binding || GO:0043021 ribonucleoprotein binding || GO:0005682 snRNP U5
Phy000V0BG_SCHMA	Phy0005NVV_DROME	GO:0006911 phagocytosis, engulfment
Phy000V0BG_SCHMA	Phy00035U5_CAEEL	GO:0005515 protein binding
Phy000V0BH_SCHMA	Phy00400FX_MONBE	GO:0004571 mannosyl-oligosaccharide 1,2-alpha-mannosidase activity || GO:0005509 calcium ion binding || GO:0006487 protein amino acid N-linked glycosylation || GO:0016020 membrane || GO:0004553 hydrolase activity, hydrolyzing O-glycosyl compounds || GO:0008933 lytic transglycosylase activity || GO:0015923 mannosidase activity || GO:0015924 mannosyl-oligosaccharide mannosidase activity || GO:00159…
Phy000V0BH_SCHMA	Phy000WEVZ_NEMVE	GO:0016020 membrane || GO:0004571 mannosyl-oligosaccharide 1,2-alpha-mannosidase activity || GO:0005509 calcium ion binding
Phy000V0BH_SCHMA	Phy0008DCP_HUMAN	GO:0004559 alpha-mannosidase activity || GO:0004571 mannosyl-oligosaccharide 1,2-alpha-mannosidase activity || GO:0005509 calcium ion binding || GO:0005515 protein binding || GO:0005525 GTP binding || GO:0005783 endoplasmic reticulum || GO:0006487 protein amino acid N-linked glycosylation || GO:0006986 response to unfolded protein || GO:0016020 membrane || GO:0016021 integral to membrane || GO:00…
Phy000V0BH_SCHMA	Phy00037UE_CAEEL	GO:0004571 mannosyl-oligosaccharide 1,2-alpha-mannosidase activity || GO:0016020 membrane || GO:0005509 calcium ion binding
Phy000V0BI_SCHMA	Phy0005S8R_DROME	GO:0008270 zinc ion binding || GO:0046872 metal ion binding
Phy000V0BI_SCHMA	Phy00037S4_CAEEL	GO:0009792 embryonic development ending in birth or egg hatching || GO:0046872 metal ion binding
Phy000V0BJ_SCHMA	Phy00401R8_MONBE	GO:0009058 biosynthetic process
Phy000V0BJ_SCHMA	Phy000WA56_NEMVE	GO:0009058 biosynthetic process
Phy000V0BJ_SCHMA	Phy00083R7_HUMAN	GO:0009058 biosynthetic process || GO:0005515 protein binding || GO:0006488 dolichol-linked oligosaccharide biosynthetic process || GO:0016021 integral to membrane || GO:0005789 endoplasmic reticulum membrane || GO:0016757 transferase activity, transferring glycosyl groups || GO:0016758 transferase activity, transferring hexosyl groups || GO:0043687 post-translational protein modification || GO:0…
Phy000V0BR_SCHMA	Phy0008ETZ_HUMAN	GO:0005515 protein binding || GO:0016021 integral to membrane
Phy000V0BT_SCHMA	Phy0007XQQ_HUMAN	GO:0004376 glycolipid mannosyltransferase activity || GO:0016021 integral to membrane || GO:0005789 endoplasmic reticulum membrane || GO:0006501 C-terminal protein lipidation || GO:0006506 GPI anchor biosynthetic process || GO:0016758 transferase activity, transferring hexosyl groups || GO:0016254 preassembly of GPI anchor in ER membrane || GO:0000030 mannosyltransferase activity
Phy000V0BT_SCHMA	Phy0005YKJ_DROME	GO:0007422 peripheral nervous system development || GO:0006506 GPI anchor biosynthetic process || GO:0016021 integral to membrane || GO:0005789 endoplasmic reticulum membrane || GO:0000030 mannosyltransferase activity
Phy000V0BT_SCHMA	Phy000Z1X1_TRICA	GO:0016758 transferase activity, transferring hexosyl groups || GO:0016021 integral to membrane || GO:0006506 GPI anchor biosynthetic process || GO:0004872 receptor activity || GO:0005789 endoplasmic reticulum membrane
Phy000V0BT_SCHMA	Phy0002Z7V_CAEEL	GO:0002119 nematode larval development || GO:0040007 growth || GO:0016021 integral to membrane || GO:0005789 endoplasmic reticulum membrane || GO:0009792 embryonic development ending in birth or egg hatching || GO:0006506 GPI anchor biosynthetic process || GO:0016758 transferase activity, transferring hexosyl groups || GO:0040035 hermaphrodite genitalia development
Phy000V0BU_SCHMA	Phy000W6XA_NEMVE	GO:0004435 phosphoinositide phospholipase C activity || GO:0035556 || GO:0005509 calcium ion binding || GO:0004871 signal transducer activity || GO:0006629 lipid metabolic process
Phy000V0BU_SCHMA	Phy00033TX_CAEEL	GO:0004435 phosphoinositide phospholipase C activity || GO:0006629 lipid metabolic process || GO:0035046 pronuclear migration || GO:0005509 calcium ion binding || GO:0004871 signal transducer activity || GO:0035556
Phy000V0BV_SCHMA	Phy000W6XA_NEMVE	GO:0004435 phosphoinositide phospholipase C activity || GO:0035556 || GO:0005509 calcium ion binding || GO:0004871 signal transducer activity || GO:0006629 lipid metabolic process
Phy000V0BV_SCHMA	Phy00033TX_CAEEL	GO:0004435 phosphoinositide phospholipase C activity || GO:0006629 lipid metabolic process || GO:0035046 pronuclear migration || GO:0005509 calcium ion binding || GO:0004871 signal transducer activity || GO:0035556
Phy000V0BX_SCHMA	Phy000W6OJ_NEMVE	GO:0006470 protein amino acid dephosphorylation || GO:0008138 protein tyrosine/serine/threonine phosphatase activity
Phy000V0BX_SCHMA	Phy000475C_CIOIN	GO:0004721 phosphoprotein phosphatase activity
Phy000V0BX_SCHMA	Phy00080N7_HUMAN	GO:0004725 protein tyrosine phosphatase activity || GO:0005634 nucleus || GO:0006470 protein amino acid dephosphorylation || GO:0016787 hydrolase activity || GO:0017017 MAP kinase tyrosine/serine/threonine phosphatase activity || GO:0001706 endoderm formation || GO:0000188 inactivation of MAPK activity || GO:0005654 nucleoplasm
Phy000V0BX_SCHMA	Phy000377P_CAEEL	GO:0048599 oocyte development || GO:0007219 Notch signaling pathway || GO:0006470 protein amino acid dephosphorylation || GO:0005829 cytosol || GO:0040028 regulation of vulval development || GO:0017017 MAP kinase tyrosine/serine/threonine phosphatase activity || GO:0000188 inactivation of MAPK activity || GO:0043407 negative regulation of MAP kinase activity || GO:0009792 embryonic development en…
Phy000V0C2_SCHMA	Phy00049MG_CIOIN	GO:0006512 ubiquitin cycle
Phy000V0C2_SCHMA	Phy0005TCE_DROME	GO:0005515 protein binding || GO:0051219 phosphoprotein binding || GO:0030708 germarium-derived female germ-line cyst encapsulation || GO:0008588 release of cytoplasmic sequestered NF-kappaB || GO:0046599 regulation of centriole replication || GO:0045849 negative regulation of nurse cell apoptosis || GO:0046843 dorsal appendage formation || GO:0030713 ovarian follicle cell stalk formation || GO:0…
Phy000V0C2_SCHMA	Phy0003257_CAEEL	GO:0005737 cytoplasm || GO:0008285 negative regulation of cell proliferation || GO:0006898 receptor-mediated endocytosis || GO:0040015 negative regulation of multicellular organism growth || GO:0040007 growth || GO:0040010 positive regulation of growth rate || GO:0005634 nucleus || GO:0002119 nematode larval development || GO:0048812 neuron projection morphogenesis || GO:0009792 embryonic develop…
Phy000V0C6_SCHMA	Phy000W7WB_NEMVE	GO:0008270 zinc ion binding || GO:0003676 nucleic acid binding
Phy000V0C6_SCHMA	Phy001RMN4_HUMAN	GO:0005737 cytoplasm || GO:0005730 nucleolus || GO:0005634 nucleus || GO:0008270 zinc ion binding || GO:0003676 nucleic acid binding || GO:0005886 plasma membrane
Phy000V0C6_SCHMA	Phy0005XH2_DROME	GO:0003676 nucleic acid binding || GO:0008270 zinc ion binding
Phy000V0C6_SCHMA	Phy000Z5LJ_TRICA	GO:0008270 zinc ion binding || GO:0003676 nucleic acid binding
Phy000V0C6_SCHMA	Phy000TN5K_CAEEL	GO:0008270 zinc ion binding || GO:0003676 nucleic acid binding
Phy000V0C8_SCHMA	Phy00401KW_MONBE	GO:0005525 GTP binding || GO:0006412 translation || GO:0003924 GTPase activity || GO:0008547 protein-synthesizing GTPase activity
Phy000V0C8_SCHMA	Phy000WMFY_NEMVE	GO:0005737 cytoplasm || GO:0003746 translation elongation factor activity || GO:0003924 GTPase activity || GO:0005525 GTP binding
Phy000V0C8_SCHMA	Phy000350F_CAEEL	GO:0005737 cytoplasm || GO:0040010 positive regulation of growth rate || GO:0040007 growth || GO:0002119 nematode larval development || GO:0003924 GTPase activity || GO:0009792 embryonic development ending in birth or egg hatching || GO:0040011 locomotion || GO:0003746 translation elongation factor activity || GO:0007276 gamete generation || GO:0005525 GTP binding
Phy000V0CX_SCHMA	Phy000W7YP_NEMVE	GO:0003723 RNA binding || GO:0000166 nucleotide binding
Phy000V0D6_SCHMA	Phy0005S1J_DROME	GO:0005515 protein binding || GO:0006626 protein targeting to mitochondrion || GO:0005741 mitochondrial outer membrane || GO:0016021 integral to membrane
Phy000V0D6_SCHMA	Phy001QE5W_CAEEL	GO:0006626 protein targeting to mitochondrion || GO:0005741 mitochondrial outer membrane || GO:0005515 protein binding
Phy000V0D7_SCHMA	Phy003ZZFX_MONBE	GO:0004672 protein kinase activity || GO:0005524 ATP binding || GO:0006468 protein amino acid phosphorylation || GO:0004713 protein tyrosine kinase activity || GO:0004674 protein serine/threonine kinase activity
Phy000V0D7_SCHMA	Phy000WDAA_NEMVE	GO:0004674 protein serine/threonine kinase activity || GO:0006468 protein amino acid phosphorylation || GO:0005524 ATP binding
Phy000V0D7_SCHMA	Phy000Z98U_TRICA	GO:0004674 protein serine/threonine kinase activity || GO:0006468 protein amino acid phosphorylation || GO:0005524 ATP binding
Phy000V0DF_SCHMA	Phy0008HRI_HUMAN	GO:0005554 || GO:0005739 mitochondrion
Phy000V0DK_SCHMA	Phy00400WO_MONBE	GO:0003743 translation initiation factor activity || GO:0005634 nucleus || GO:0006413 translational initiation
Phy000V0DK_SCHMA	Phy0005Z5D_DROME	GO:0003743 translation initiation factor activity || GO:0005852 eukaryotic translation initiation factor 3 complex || GO:0005634 nucleus || GO:0005515 protein binding || GO:0043022 ribosome binding || GO:0006446 regulation of translational initiation
Phy000V0DK_SCHMA	Phy0008989_HUMAN	GO:0003743 translation initiation factor activity || GO:0005634 nucleus || GO:0006412 translation || GO:0006413 translational initiation || GO:0005852 eukaryotic translation initiation factor 3 complex || GO:0005829 cytosol || GO:0006446 regulation of translational initiation || GO:0005515 protein binding || GO:0043022 ribosome binding
Phy000V0DK_SCHMA	Phy0010IRE_TRICA	GO:0005634 nucleus || GO:0043022 ribosome binding || GO:0005852 eukaryotic translation initiation factor 3 complex || GO:0006446 regulation of translational initiation || GO:0003743 translation initiation factor activity
Phy000V0DK_SCHMA	Phy0003BIU_CAEEL	GO:0005852 eukaryotic translation initiation factor 3 complex || GO:0005634 nucleus || GO:0005515 protein binding || GO:0043022 ribosome binding || GO:0006446 regulation of translational initiation || GO:0003743 translation initiation factor activity
Phy000V0DM_SCHMA	Phy00404XP_MONBE	GO:0003735 structural constituent of ribosome || GO:0005622 intracellular || GO:0005840 ribosome || GO:0006412 translation || GO:0015935 small ribosomal subunit
Phy000V0DM_SCHMA	Phy0008H3F_HUMAN	GO:0000004 || GO:0003735 structural constituent of ribosome || GO:0005554 || GO:0005739 mitochondrion || GO:0005761 mitochondrial ribosome || GO:0005840 ribosome || GO:0006412 translation || GO:0015629 actin cytoskeleton
Phy000V0DM_SCHMA	Phy0005SP8_DROME	GO:0003735 structural constituent of ribosome || GO:0005840 ribosome || GO:0005739 mitochondrion || GO:0006412 translation
Phy000V0DM_SCHMA	Phy0010KAT_TRICA	GO:0003735 structural constituent of ribosome || GO:0005840 ribosome || GO:0006412 translation
Phy000V0DM_SCHMA	Phy0003615_CAEEL	GO:0000003 reproduction || GO:0040010 positive regulation of growth rate || GO:0002119 nematode larval development || GO:0005739 mitochondrion || GO:0003735 structural constituent of ribosome || GO:0009792 embryonic development ending in birth or egg hatching || GO:0040007 growth || GO:0006412 translation || GO:0005840 ribosome
Phy000V0DW_SCHMA	Phy00401SZ_MONBE	GO:0000159 protein phosphatase type 2A complex || GO:0007165 signal transduction || GO:0008601 protein phosphatase type 2A regulator activity || GO:0047778 [citrate-(pro-3S)-lyase] thiolesterase activity
Phy000V0DW_SCHMA	Phy000WHXV_NEMVE	GO:0008601 protein phosphatase type 2A regulator activity || GO:0007165 signal transduction || GO:0000159 protein phosphatase type 2A complex || GO:0005488 binding
Phy000V0DW_SCHMA	Phy0005T0X_DROME	GO:0000159 protein phosphatase type 2A complex || GO:0070328 triglyceride homeostasis || GO:0006916 anti-apoptosis || GO:0007528 neuromuscular junction development || GO:0007165 signal transduction || GO:0008601 protein phosphatase type 2A regulator activity || GO:0007274 neuromuscular synaptic transmission || GO:0005488 binding
Phy000V0DW_SCHMA	Phy0010IM2_TRICA	GO:0008601 protein phosphatase type 2A regulator activity || GO:0007165 signal transduction || GO:0000159 protein phosphatase type 2A complex || GO:0005488 binding
Phy000V0DW_SCHMA	Phy002521E_CAEEL	GO:0000159 protein phosphatase type 2A complex || GO:0002119 nematode larval development || GO:0040007 growth || GO:0009792 embryonic development ending in birth or egg hatching || GO:0007165 signal transduction || GO:0008601 protein phosphatase type 2A regulator activity || GO:0005488 binding
Phy000V0E8_SCHMA	Phy000WBA3_NEMVE	GO:0005737 cytoplasm || GO:0006464 protein modification process || GO:0016415 octanoyltransferase activity || GO:0005739 mitochondrion || GO:0033819 lipoyl(octanoyl) transferase activity || GO:0009107 lipoate biosynthetic process
Phy000V0E8_SCHMA	Phy00081UW_HUMAN	GO:0003824 catalytic activity || GO:0005515 protein binding || GO:0006464 protein modification process || GO:0009107 lipoate biosynthetic process || GO:0016415 octanoyltransferase activity || GO:0005739 mitochondrion || GO:0033819 lipoyl(octanoyl) transferase activity || GO:0016874 ligase activity
Phy000V0E8_SCHMA	Phy0005RGC_DROME	GO:0003824 catalytic activity || GO:0009249 protein lipoylation || GO:0005739 mitochondrion || GO:0016415 octanoyltransferase activity || GO:0033819 lipoyl(octanoyl) transferase activity || GO:0009107 lipoate biosynthetic process || GO:0016874 ligase activity
Phy000V0E8_SCHMA	Phy000Z393_TRICA	GO:0005737 cytoplasm || GO:0006464 protein modification process || GO:0016415 octanoyltransferase activity || GO:0005739 mitochondrion || GO:0033819 lipoyl(octanoyl) transferase activity || GO:0009107 lipoate biosynthetic process
Phy000V0EA_SCHMA	Phy0005REE_DROME	GO:0000166 nucleotide binding || GO:0048749 compound eye development || GO:0006468 protein amino acid phosphorylation || GO:0046331 lateral inhibition || GO:0005634 nucleus || GO:0016055 Wnt receptor signaling pathway || GO:0005956 protein kinase CK2 complex || GO:0004674 protein serine/threonine kinase activity || GO:0022416 bristle development || GO:0045475 locomotor rhythm || GO:0005515 protei…
Phy000V0EA_SCHMA	Phy0008BNE_HUMAN	GO:0000166 nucleotide binding || GO:0004674 protein serine/threonine kinase activity || GO:0005515 protein binding || GO:0005524 ATP binding || GO:0006468 protein amino acid phosphorylation || GO:0016055 Wnt receptor signaling pathway || GO:0016740 transferase activity || GO:0016580 Sin3 complex || GO:0016581 NuRD complex || GO:0047485 protein N-terminus binding || GO:0005829 cytosol || GO:000716…
Phy000V0EA_SCHMA	Phy000Z939_TRICA	GO:0004674 protein serine/threonine kinase activity || GO:0006468 protein amino acid phosphorylation || GO:0005524 ATP binding
Phy000V0EA_SCHMA	Phy000303N_CAEEL	GO:0040010 positive regulation of growth rate || GO:0006468 protein amino acid phosphorylation || GO:0043204 perikaryon || GO:0034608 vulval location || GO:0034606 response to hermaphrodite contact || GO:0016055 Wnt receptor signaling pathway || GO:0030425 dendrite || GO:0030424 axon || GO:0004674 protein serine/threonine kinase activity || GO:0009792 embryonic development ending in birth or egg …
Phy000V0EF_SCHMA	Phy000WFFS_NEMVE	GO:0003700 transcription factor activity || GO:0006355 regulation of transcription, DNA-dependent || GO:0003702 RNA polymerase II transcription factor activity || GO:0006367 transcription initiation from RNA polymerase II promoter || GO:0003677 DNA binding
Phy000V0EF_SCHMA	Phy0005Z5E_DROME	GO:0003677 DNA binding || GO:0060261 positive regulation of transcription initiation from RNA polymerase II promoter || GO:0051123 transcriptional preinitiation complex assembly || GO:0003702 RNA polymerase II transcription factor activity || GO:0006359 regulation of transcription from RNA polymerase III promoter || GO:0010843 promoter binding || GO:0005666 DNA-directed RNA polymerase III complex…
Phy000V0EF_SCHMA	Phy0010KMD_TRICA	GO:0003700 transcription factor activity || GO:0006355 regulation of transcription, DNA-dependent || GO:0003702 RNA polymerase II transcription factor activity || GO:0006367 transcription initiation from RNA polymerase II promoter || GO:0003677 DNA binding
Phy000V0EF_SCHMA	Phy0003546_CAEEL	GO:0040010 positive regulation of growth rate || GO:0006898 receptor-mediated endocytosis || GO:0040007 growth || GO:0045941 positive regulation of transcription || GO:0003700 transcription factor activity || GO:0003702 RNA polymerase II transcription factor activity || GO:0002119 nematode larval development || GO:0008134 transcription factor binding || GO:0006355 regulation of transcription, DNA…
Phy000V0EL_SCHMA	Phy000WB51_NEMVE	GO:0008270 zinc ion binding || GO:0003676 nucleic acid binding || GO:0000166 nucleotide binding
Phy000V0EL_SCHMA	Phy0008A92_HUMAN	GO:0000166 nucleotide binding || GO:0000398 nuclear mRNA splicing, via spliceosome || GO:0003723 RNA binding || GO:0005515 protein binding || GO:0005634 nucleus || GO:0008270 zinc ion binding || GO:0008380 RNA splicing || GO:0046872 metal ion binding || GO:0003676 nucleic acid binding || GO:0031124 mRNA 3'-end processing || GO:0005654 nucleoplasm || GO:0006369 termination of RNA polymerase II tra…
Phy000V0EL_SCHMA	Phy0005NFD_DROME	GO:0000166 nucleotide binding || GO:0003676 nucleic acid binding || GO:0071011 || GO:0071013 || GO:0000398 nuclear mRNA splicing, via spliceosome || GO:0008270 zinc ion binding || GO:0005515 protein binding
Phy000V0EL_SCHMA	Phy000Z3SX_TRICA	GO:0008270 zinc ion binding || GO:0003676 nucleic acid binding || GO:0000166 nucleotide binding
Phy000V0EQ_SCHMA	Phy000W7GR_NEMVE	GO:0006468 protein amino acid phosphorylation || GO:0005964 phosphorylase kinase complex || GO:0005978 glycogen biosynthetic process || GO:0004689 phosphorylase kinase activity || GO:0005516 calmodulin binding || GO:0005524 ATP binding
Phy000V0EQ_SCHMA	Phy0024M0F_DROME	GO:0048598 embryonic morphogenesis || GO:0006468 protein amino acid phosphorylation || GO:0005964 phosphorylase kinase complex || GO:0005978 glycogen biosynthetic process || GO:0004689 phosphorylase kinase activity || GO:0005516 calmodulin binding || GO:0005524 ATP binding
Phy000V0EQ_SCHMA	Phy0010J63_TRICA	GO:0006468 protein amino acid phosphorylation || GO:0005964 phosphorylase kinase complex || GO:0005978 glycogen biosynthetic process || GO:0004689 phosphorylase kinase activity || GO:0005516 calmodulin binding || GO:0005524 ATP binding
Phy000V0EQ_SCHMA	Phy00033TI_CAEEL	GO:0004672 protein kinase activity || GO:0006468 protein amino acid phosphorylation || GO:0005964 phosphorylase kinase complex || GO:0005978 glycogen biosynthetic process || GO:0004689 phosphorylase kinase activity || GO:0005516 calmodulin binding || GO:0005524 ATP binding
Phy000V0EY_SCHMA	Phy00404E7_MONBE	GO:0003847 1-alkyl-2-acetylglycerophosphocholine esterase activity
Phy000V0EY_SCHMA	Phy0005MPZ_DROME	GO:0005515 protein binding || GO:0007219 Notch signaling pathway || GO:0005634 nucleus || GO:0007601 visual perception || GO:0042058 regulation of epidermal growth factor receptor signaling pathway || GO:0042676 compound eye cone cell fate commitment || GO:0007173 epidermal growth factor receptor signaling pathway || GO:0030162 regulation of proteolysis || GO:0050896 response to stimulus || GO:00…
Phy000V0F1_SCHMA	Phy000WEU3_NEMVE	GO:0016972 thiol oxidase activity || GO:0006662 glycerol ether metabolic process || GO:0015035 protein disulfide oxidoreductase activity || GO:0045454 cell redox homeostasis || GO:0055114 oxidation reduction || GO:0009055 electron carrier activity
Phy000V0F5_SCHMA	Phy000WAYJ_NEMVE	GO:0032313 regulation of Rab GTPase activity || GO:0005097 Rab GTPase activator activity || GO:0005622 intracellular
Phy000V0F5_SCHMA	Phy0024A9W_HUMAN	GO:0032313 regulation of Rab GTPase activity || GO:0005097 Rab GTPase activator activity || GO:0005622 intracellular
Phy000V0F5_SCHMA	Phy0005MSL_DROME	GO:0005515 protein binding || GO:0032313 regulation of Rab GTPase activity || GO:0006911 phagocytosis, engulfment || GO:0005097 Rab GTPase activator activity || GO:0005622 intracellular
Phy000V0F5_SCHMA	Phy000Z27K_TRICA	GO:0032313 regulation of Rab GTPase activity || GO:0005097 Rab GTPase activator activity || GO:0005622 intracellular
Phy000V0F5_SCHMA	Phy0003F3Z_CAEEL	GO:0032313 regulation of Rab GTPase activity || GO:0009792 embryonic development ending in birth or egg hatching || GO:0005097 Rab GTPase activator activity || GO:0005622 intracellular
Phy000V0F6_SCHMA	Phy0008E00_HUMAN	GO:0004872 receptor activity || GO:0005515 protein binding || GO:0005794 Golgi apparatus || GO:0006919 activation of caspase activity || GO:0042981 regulation of apoptosis || GO:0003677 DNA binding || GO:0006355 regulation of transcription, DNA-dependent || GO:0006350 transcription || GO:0006351 transcription, DNA-dependent || GO:0005929 cilium || GO:0045449 regulation of transcription || GO:0005…
Phy000V0F6_SCHMA	Phy0005N2K_DROME	GO:0005932 microtubule basal body || GO:0006919 activation of caspase activity || GO:0005929 cilium
Phy000V0F6_SCHMA	Phy000301S_CAEEL	GO:0008104 protein localization || GO:0007635 chemosensory behavior || GO:0031513 nonmotile primary cilium || GO:0042384 cilium assembly || GO:0035085 cilium axoneme || GO:0005198 structural molecule activity || GO:0005932 microtubule basal body
Phy000V0FJ_SCHMA	Phy003ZYYF_MONBE	GO:0004812 aminoacyl-tRNA ligase activity || GO:0005524 ATP binding || GO:0006418 tRNA aminoacylation for protein translation || GO:0004831 tyrosine-tRNA ligase activity || GO:0006437 tyrosyl-tRNA aminoacylation
Phy000V0FJ_SCHMA	Phy00082NI_HUMAN	GO:0000166 nucleotide binding || GO:0004831 tyrosine-tRNA ligase activity || GO:0005524 ATP binding || GO:0005739 mitochondrion || GO:0006412 translation || GO:0006437 tyrosyl-tRNA aminoacylation || GO:0016874 ligase activity || GO:0003723 RNA binding || GO:0005515 protein binding || GO:0005759 mitochondrial matrix
Phy000V0FJ_SCHMA	Phy0005ZMC_DROME	GO:0000166 nucleotide binding || GO:0005737 cytoplasm || GO:0006437 tyrosyl-tRNA aminoacylation || GO:0003723 RNA binding || GO:0005759 mitochondrial matrix || GO:0004831 tyrosine-tRNA ligase activity || GO:0005524 ATP binding
Phy000V0FJ_SCHMA	Phy00036UE_CAEEL	GO:0005737 cytoplasm || GO:0040010 positive regulation of growth rate || GO:0006437 tyrosyl-tRNA aminoacylation || GO:0000003 reproduction || GO:0002119 nematode larval development || GO:0009792 embryonic development ending in birth or egg hatching || GO:0008340 determination of adult life span || GO:0004831 tyrosine-tRNA ligase activity || GO:0005524 ATP binding || GO:0040007 growth
Phy000V0FK_SCHMA	Phy003ZZBI_MONBE	GO:0003723 RNA binding || GO:0016071 mRNA metabolic process
Phy000V0FK_SCHMA	Phy000WDYU_NEMVE	GO:0003723 RNA binding
Phy000V0FK_SCHMA	Phy001R69K_HUMAN	GO:0005783 endoplasmic reticulum || GO:0003723 RNA binding || GO:0005730 nucleolus
Phy000V0FK_SCHMA	Phy0005WR8_DROME	GO:0003723 RNA binding || GO:0007475 apposition of dorsal and ventral imaginal disc-derived wing surfaces
Phy000V0FK_SCHMA	Phy000Z1G8_TRICA	GO:0003723 RNA binding
Phy000V0FM_SCHMA	Phy000W6FC_NEMVE	GO:0005484 SNAP receptor activity || GO:0006886 intracellular protein transport || GO:0016020 membrane || GO:0016192 vesicle-mediated transport
Phy000V0FM_SCHMA	Phy0005OF8_DROME	GO:0000139 Golgi membrane || GO:0000910 cytokinesis || GO:0005794 Golgi apparatus || GO:0007030 Golgi organization || GO:0005783 endoplasmic reticulum || GO:0008283 cell proliferation || GO:0005801 cis-Golgi network || GO:0006886 intracellular protein transport || GO:0016020 membrane || GO:0045930 negative regulation of mitotic cell cycle || GO:0060305 regulation of cell diameter || GO:0007269 ne…
Phy000V0FM_SCHMA	Phy001R7ZZ_HUMAN	GO:0047485 protein N-terminus binding || GO:0005634 nucleus || GO:0033116 ER-Golgi intermediate compartment membrane || GO:0006903 vesicle targeting || GO:0000139 Golgi membrane || GO:0042147 retrograde transport, endosome to Golgi || GO:0006886 intracellular protein transport || GO:0031201 SNARE complex || GO:0005484 SNAP receptor activity || GO:0016021 integral to membrane
Phy000V0FM_SCHMA	Phy000Z1UG_TRICA	GO:0005484 SNAP receptor activity || GO:0006886 intracellular protein transport || GO:0016020 membrane || GO:0016192 vesicle-mediated transport || GO:0016772 transferase activity, transferring phosphorus-containing groups
Phy000V0FM_SCHMA	Phy0003BAP_CAEEL	GO:0040011 locomotion || GO:0002009 morphogenesis of an epithelium || GO:0002119 nematode larval development || GO:0040007 growth || GO:0016081 synaptic vesicle docking during exocytosis || GO:0040018 positive regulation of multicellular organism growth || GO:0006886 intracellular protein transport || GO:0006898 receptor-mediated endocytosis || GO:0009792 embryonic development ending in birth or …
Phy000V0FU_SCHMA	Phy000WDTF_NEMVE	GO:0016772 transferase activity, transferring phosphorus-containing groups
Phy000V0FU_SCHMA	Phy0005Q6D_DROME	GO:0016772 transferase activity, transferring phosphorus-containing groups
Phy000V0FU_SCHMA	Phy001R4HK_HUMAN	GO:0004674 protein serine/threonine kinase activity || GO:0016021 integral to membrane
Phy000V0FU_SCHMA	Phy000Z9O6_TRICA	GO:0006468 protein amino acid phosphorylation || GO:0005524 ATP binding || GO:0004672 protein kinase activity
Phy000V0FW_SCHMA	Phy000WD2D_NEMVE	GO:0005737 cytoplasm || GO:0003743 translation initiation factor activity
Phy000V0FW_SCHMA	Phy0005QS1_DROME	GO:0003743 translation initiation factor activity || GO:0005737 cytoplasm || GO:0006911 phagocytosis, engulfment
Phy000V0FW_SCHMA	Phy0008JNO_HUMAN	GO:0003743 translation initiation factor activity || GO:0005515 protein binding || GO:0006412 translation || GO:0016605 PML body || GO:0000184 nuclear-transcribed mRNA catabolic process, nonsense-mediated decay || GO:0005852 eukaryotic translation initiation factor 3 complex || GO:0047485 protein N-terminus binding || GO:0005829 cytosol || GO:0005654 nucleoplasm || GO:0045947 negative regulation …
Phy000V0FW_SCHMA	Phy0010JDS_TRICA	GO:0005737 cytoplasm || GO:0003743 translation initiation factor activity
Phy000V0FW_SCHMA	Phy000302V_CAEEL	GO:0005737 cytoplasm || GO:0002119 nematode larval development || GO:0040007 growth || GO:0006898 receptor-mediated endocytosis || GO:0009792 embryonic development ending in birth or egg hatching || GO:0040035 hermaphrodite genitalia development || GO:0003743 translation initiation factor activity
Phy000V0G0_SCHMA	Phy00404EA_MONBE	GO:0030529 ribonucleoprotein complex || GO:0042254 ribosome biogenesis
Phy000V0G0_SCHMA	Phy000WJYI_NEMVE	GO:0042254 ribosome biogenesis || GO:0030529 ribonucleoprotein complex || GO:0003723 RNA binding || GO:0005730 nucleolus
Phy000V0GJ_SCHMA	Phy00087MR_HUMAN	GO:0005739 mitochondrion || GO:0006417 regulation of translation
Phy000V0GJ_SCHMA	Phy0005NTZ_DROME	GO:0005515 protein binding
Phy000V0GJ_SCHMA	Phy00033TL_CAEEL	GO:0019915 lipid storage
Phy000V0GY_SCHMA	Phy00404C7_MONBE	GO:0004672 protein kinase activity || GO:0005524 ATP binding || GO:0006468 protein amino acid phosphorylation || GO:0004713 protein tyrosine kinase activity || GO:0004674 protein serine/threonine kinase activity
Phy000V0GY_SCHMA	Phy000WA5U_NEMVE	GO:0004674 protein serine/threonine kinase activity || GO:0006468 protein amino acid phosphorylation || GO:0005524 ATP binding
Phy000V0GY_SCHMA	Phy0003ERS_CAEEL	GO:0040011 locomotion || GO:0002009 morphogenesis of an epithelium || GO:0006468 protein amino acid phosphorylation || GO:0040010 positive regulation of growth rate || GO:0004674 protein serine/threonine kinase activity || GO:0040035 hermaphrodite genitalia development || GO:0005524 ATP binding
Phy000V0H9_SCHMA	Phy0004F1B_CIOIN	GO:0003677 DNA binding || GO:0043565 sequence-specific DNA binding || GO:0003700 transcription factor activity || GO:0005634 nucleus || GO:0003707 steroid hormone receptor activity || GO:0006355 regulation of transcription, DNA-dependent || GO:0006350 transcription || GO:0008270 zinc ion binding || GO:0005496 steroid binding
Phy000V0H9_SCHMA	Phy0005UXE_DROME	GO:0003677 DNA binding || GO:0030425 dendrite || GO:0008270 zinc ion binding || GO:0008230 ecdysone receptor holocomplex || GO:0007298 border follicle cell migration || GO:0043565 sequence-specific DNA binding || GO:0007517 muscle organ development || GO:0005500 juvenile hormone binding || GO:0042803 protein homodimerization activity || GO:0035072 ecdysone-mediated induction of salivary gland cel…
Phy000V0H9_SCHMA	Phy00396PH_TRICA	GO:0043565 sequence-specific DNA binding || GO:0003700 transcription factor activity || GO:0005634 nucleus || GO:0003707 steroid hormone receptor activity || GO:0006355 regulation of transcription, DNA-dependent || GO:0008270 zinc ion binding || GO:0005496 steroid binding
Phy000V0HI_SCHMA	Phy0026HLM_HUMAN	GO:0000049 tRNA binding || GO:0005850 eukaryotic translation initiation factor 2 complex || GO:0042255 ribosome assembly || GO:0006417 regulation of translation || GO:0043022 ribosome binding || GO:0003743 translation initiation factor activity
Phy000V0HI_SCHMA	Phy0005RBI_DROME	GO:0006417 regulation of translation || GO:0004252 serine-type endopeptidase activity || GO:0006508 proteolysis || GO:0003743 translation initiation factor activity
Phy000V0HI_SCHMA	Phy0010KQE_TRICA	GO:0004252 serine-type endopeptidase activity || GO:0006508 proteolysis
Phy000V0HI_SCHMA	Phy0003306_CAEEL	GO:0009792 embryonic development ending in birth or egg hatching || GO:0006417 regulation of translation || GO:0004252 serine-type endopeptidase activity || GO:0006508 proteolysis || GO:0003743 translation initiation factor activity
Phy000V0HW_SCHMA	Phy001R81K_HUMAN	GO:0005829 cytosol || GO:0006438 valyl-tRNA aminoacylation || GO:0005515 protein binding || GO:0004832 valine-tRNA ligase activity || GO:0006414 translational elongation || GO:0005524 ATP binding
Phy000V0HW_SCHMA	Phy0005Y3N_DROME	GO:0004812 aminoacyl-tRNA ligase activity || GO:0005737 cytoplasm || GO:0004818 glutamate-tRNA ligase activity || GO:0006438 valyl-tRNA aminoacylation || GO:0005515 protein binding || GO:0004832 valine-tRNA ligase activity || GO:0005524 ATP binding
Phy000V0HW_SCHMA	Phy000Z4KP_TRICA	GO:0005737 cytoplasm || GO:0004832 valine-tRNA ligase activity || GO:0006438 valyl-tRNA aminoacylation || GO:0005524 ATP binding
Phy000V0HW_SCHMA	Phy00030K8_CAEEL	GO:0005737 cytoplasm || GO:0040010 positive regulation of growth rate || GO:0006898 receptor-mediated endocytosis || GO:0040007 growth || GO:0040018 positive regulation of multicellular organism growth || GO:0002119 nematode larval development || GO:0006438 valyl-tRNA aminoacylation || GO:0009792 embryonic development ending in birth or egg hatching || GO:0018996 molting cycle, collagen and cutic…
Phy000V0HY_SCHMA	Phy0005S97_DROME	GO:0005515 protein binding || GO:0005840 ribosome
Phy000V0HY_SCHMA	Phy00033S9_CAEEL	GO:0000003 reproduction || GO:0009792 embryonic development ending in birth or egg hatching || GO:0040010 positive regulation of growth rate || GO:0002119 nematode larval development || GO:0040007 growth
Phy000V0I4_SCHMA	Phy003ZZH8_MONBE	GO:0006457 protein folding || GO:0031072 heat shock protein binding || GO:0051082 unfolded protein binding
Phy000V0I4_SCHMA	Phy0024HQU_HUMAN	GO:0031072 heat shock protein binding
Phy000V0I4_SCHMA	Phy0005XKB_DROME	GO:0005488 binding || GO:0031072 heat shock protein binding || GO:0007298 border follicle cell migration || GO:0006898 receptor-mediated endocytosis || GO:0004872 receptor activity || GO:0005875 microtubule associated complex
Phy000V0I4_SCHMA	Phy000Z0TO_TRICA	GO:0031072 heat shock protein binding
Phy000V0I4_SCHMA	Phy0002ZLT_CAEEL	GO:0040011 locomotion || GO:0002119 nematode larval development || GO:0040007 growth || GO:0006898 receptor-mediated endocytosis || GO:0007028 cytoplasm organization || GO:0055037 recycling endosome || GO:0005770 late endosome || GO:0009792 embryonic development ending in birth or egg hatching || GO:0018996 molting cycle, collagen and cuticulin-based cuticle || GO:0042147 retrograde transport, en…
Phy000V0I5_SCHMA	Phy00400W5_MONBE	GO:0003824 catalytic activity || GO:0008152 metabolic process || GO:0008704 5-carboxymethyl-2-hydroxymuconate delta-isomerase activity
Phy000V0I5_SCHMA	Phy000WEKG_NEMVE	GO:0003824 catalytic activity
Phy000V0I5_SCHMA	Phy0005TCF_DROME	GO:0003824 catalytic activity || GO:0005515 protein binding
Phy000V0I5_SCHMA	Phy00085O2_HUMAN	GO:0000287 magnesium ion binding || GO:0005509 calcium ion binding || GO:0008152 metabolic process || GO:0016787 hydrolase activity || GO:0046872 metal ion binding || GO:0005739 mitochondrion || GO:0005515 protein binding
Phy000V0I5_SCHMA	Phy000Z3BG_TRICA	GO:0003824 catalytic activity
Phy000V0I5_SCHMA	Phy000356Q_CAEEL	GO:0002119 nematode larval development || GO:0009792 embryonic development ending in birth or egg hatching || GO:0003824 catalytic activity || GO:0040007 growth || GO:0046872 metal ion binding
Phy000V0I7_SCHMA	Phy00403TA_MONBE	GO:0003735 structural constituent of ribosome || GO:0005622 intracellular || GO:0005840 ribosome || GO:0006412 translation
Phy000V0I7_SCHMA	Phy000WLQH_NEMVE	GO:0003735 structural constituent of ribosome || GO:0005840 ribosome || GO:0006412 translation
Phy000V0I7_SCHMA	Phy00249G2_HUMAN	GO:0042273 ribosomal large subunit biogenesis || GO:0031018 endocrine pancreas development || GO:0022625 cytosolic large ribosomal subunit || GO:0019083 viral transcription || GO:0003735 structural constituent of ribosome || GO:0003723 RNA binding || GO:0005515 protein binding || GO:0006415 translational termination || GO:0006414 translational elongation || GO:0006364 rRNA processing
Phy000V0I7_SCHMA	Phy0005PWA_DROME	GO:0003735 structural constituent of ribosome || GO:0000022 mitotic spindle elongation || GO:0043524 negative regulation of neuron apoptosis || GO:0005840 ribosome || GO:0006412 translation
Phy000V0I7_SCHMA	Phy000Z87H_TRICA	GO:0003735 structural constituent of ribosome || GO:0005840 ribosome || GO:0006412 translation
Phy000V0I7_SCHMA	Phy0002ZWS_CAEEL	GO:0040010 positive regulation of growth rate || GO:0018996 molting cycle, collagen and cuticulin-based cuticle || GO:0000003 reproduction || GO:0002119 nematode larval development || GO:0003735 structural constituent of ribosome || GO:0009792 embryonic development ending in birth or egg hatching || GO:0040007 growth || GO:0006412 translation || GO:0005840 ribosome
Phy000V0IM_SCHMA	Phy00402PP_MONBE	GO:0005524 ATP binding || GO:0015986 ATP synthesis coupled proton transport || GO:0016469 proton-transporting two-sector ATPase complex || GO:0046933 hydrogen ion transporting ATP synthase activity, rotational mechanism || GO:0046961 proton-transporting ATPase activity, rotational mechanism || GO:0006457 protein folding
Phy000V0IM_SCHMA	Phy000WDQP_NEMVE	GO:0005737 cytoplasm || GO:0006457 protein folding || GO:0005524 ATP binding
Phy000V0IM_SCHMA	Phy0008B7U_HUMAN	GO:0005524 ATP binding || GO:0005739 mitochondrion || GO:0006457 protein folding || GO:0006919 activation of caspase activity || GO:0006986 response to unfolded protein || GO:0051082 unfolded protein binding || GO:0051087 chaperone binding || GO:0005759 mitochondrial matrix
Phy000V0IM_SCHMA	Phy0003419_CAEEL	GO:0009792 embryonic development ending in birth or egg hatching || GO:0005737 cytoplasm || GO:0006457 protein folding || GO:0005524 ATP binding
Phy000V0IN_SCHMA	Phy00401ZS_MONBE	GO:0005975 carbohydrate metabolic process || GO:0042578 phosphoric ester hydrolase activity || GO:0042132 fructose 1,6-bisphosphate 1-phosphatase activity
Phy000V0IN_SCHMA	Phy000WDIH_NEMVE	GO:0005737 cytoplasm || GO:0042132 fructose 1,6-bisphosphate 1-phosphatase activity || GO:0016051 carbohydrate biosynthetic process
Phy000V0IN_SCHMA	Phy0005OQ8_DROME	GO:0005975 carbohydrate metabolic process || GO:0005737 cytoplasm || GO:0042132 fructose 1,6-bisphosphate 1-phosphatase activity || GO:0016051 carbohydrate biosynthetic process
Phy000V0IN_SCHMA	Phy0010JZM_TRICA	GO:0005737 cytoplasm || GO:0042578 phosphoric ester hydrolase activity || GO:0042132 fructose 1,6-bisphosphate 1-phosphatase activity || GO:0005975 carbohydrate metabolic process || GO:0016051 carbohydrate biosynthetic process
Phy000V0IN_SCHMA	Phy0002YJP_CAEEL	GO:0005737 cytoplasm || GO:0042132 fructose 1,6-bisphosphate 1-phosphatase activity || GO:0016051 carbohydrate biosynthetic process
Phy000V0IX_SCHMA	Phy0025227_CAEEL	GO:0071688 || GO:0000003 reproduction
Phy000V0J6_SCHMA	Phy00083KX_HUMAN	GO:0004867 serine-type endopeptidase inhibitor activity || GO:0005634 nucleus || GO:0006810 transport || GO:0005975 carbohydrate metabolic process || GO:0005643 nuclear pore || GO:0031965 nuclear membrane || GO:0015758 glucose transport || GO:0010827 regulation of glucose transport || GO:0016032 viral reproduction || GO:0015031 protein transport || GO:0051028 mRNA transport || GO:0055085 transmem…
Phy000V0J6_SCHMA	Phy0005T6H_DROME	GO:0005487 nucleocytoplasmic transporter activity || GO:0005643 nuclear pore || GO:0055085 transmembrane transport || GO:0005515 protein binding || GO:0015031 protein transport || GO:0051028 mRNA transport
Phy000V0J7_SCHMA	Phy00400ON_MONBE	GO:0005634 nucleus || GO:0005732 small nucleolar ribonucleoprotein complex || GO:0006397 mRNA processing || GO:0030529 ribonucleoprotein complex
Phy000V0J7_SCHMA	Phy0005Z2N_DROME	GO:0005515 protein binding || GO:0033962 cytoplasmic mRNA processing body assembly
Phy000V0JA_SCHMA	Phy00400XV_MONBE	GO:0008253 5'-nucleotidase activity || GO:0017175 IMP-GMP specific 5'-nucleotidase activity
Phy000V0JA_SCHMA	Phy0005ZJD_DROME	GO:0005737 cytoplasm || GO:0000287 magnesium ion binding || GO:0008253 5'-nucleotidase activity
Phy000V0JA_SCHMA	Phy0010KNH_TRICA	GO:0005737 cytoplasm || GO:0000287 magnesium ion binding || GO:0008253 5'-nucleotidase activity
Phy000V0JC_SCHMA	Phy000WD8G_NEMVE	GO:0008270 zinc ion binding || GO:0005515 protein binding || GO:0005622 intracellular
Phy000V0JC_SCHMA	Phy0005X9T_DROME	GO:0003676 nucleic acid binding || GO:0033563 dorsal/ventral axon guidance || GO:0008270 zinc ion binding || GO:0005515 protein binding || GO:0005622 intracellular
Phy000V0JC_SCHMA	Phy0010IS6_TRICA	GO:0008270 zinc ion binding || GO:0005515 protein binding || GO:0005622 intracellular
Phy000V0JH_SCHMA	Phy000WCRV_NEMVE	GO:0005488 binding
Phy000V0JH_SCHMA	Phy0005XXJ_DROME	GO:0005488 binding || GO:0005634 nucleus || GO:0030717 karyosome formation || GO:0005700 polytene chromosome || GO:0007062 sister chromatid cohesion
Phy000V0JH_SCHMA	Phy000Z6BI_TRICA	GO:0005488 binding
Phy000V0JY_SCHMA	Phy000WD57_NEMVE	GO:0016758 transferase activity, transferring hexosyl groups || GO:0005789 endoplasmic reticulum membrane
Phy000V0JY_SCHMA	Phy001R4J2_HUMAN	GO:0006487 protein amino acid N-linked glycosylation || GO:0006488 dolichol-linked oligosaccharide biosynthetic process || GO:0043687 post-translational protein modification || GO:0016021 integral to membrane || GO:0005789 endoplasmic reticulum membrane || GO:0046527 glucosyltransferase activity || GO:0004583 dolichyl-phosphate-glucose-glycolipid alpha-glucosyltransferase activity || GO:0018279 p…
Phy000V0JY_SCHMA	Phy0005NV7_DROME	GO:0005783 endoplasmic reticulum || GO:0016758 transferase activity, transferring hexosyl groups || GO:0016021 integral to membrane || GO:0005789 endoplasmic reticulum membrane
Phy000V0JY_SCHMA	Phy000Z7JX_TRICA	GO:0016758 transferase activity, transferring hexosyl groups || GO:0005789 endoplasmic reticulum membrane
Phy000V0JY_SCHMA	Phy00032ID_CAEEL	GO:0005789 endoplasmic reticulum membrane || GO:0016758 transferase activity, transferring hexosyl groups || GO:0016021 integral to membrane
Phy000V0JZ_SCHMA	Phy000846J_HUMAN	GO:0008033 tRNA processing || GO:0005739 mitochondrion
Phy000V0K1_SCHMA	Phy003ZZA9_MONBE	GO:0004222 metalloendopeptidase activity || GO:0006508 proteolysis || GO:0005179 hormone activity || GO:0005576 extracellular region || GO:0007582 || GO:0008237 metallopeptidase activity || GO:0008270 zinc ion binding
Phy000V0K1_SCHMA	Phy0008A1P_HUMAN	GO:0004222 metalloendopeptidase activity || GO:0005515 protein binding || GO:0005887 integral to plasma membrane || GO:0006508 proteolysis || GO:0007219 Notch signaling pathway || GO:0007267 cell-cell signaling || GO:0008270 zinc ion binding || GO:0016020 membrane || GO:0046872 metal ion binding || GO:0015629 actin cytoskeleton || GO:0030307 positive regulation of cell growth || GO:0017124 SH3 do…
Phy000V0K1_SCHMA	Phy0005UEC_DROME	GO:0004222 metalloendopeptidase activity || GO:0006508 proteolysis || GO:0016021 integral to membrane || GO:0008270 zinc ion binding
Phy000V0K1_SCHMA	Phy000Z2GX_TRICA	GO:0006508 proteolysis || GO:0004222 metalloendopeptidase activity || GO:0008270 zinc ion binding
Phy000V0K1_SCHMA	Phy0003E3H_CAEEL	GO:0040010 positive regulation of growth rate || GO:0004222 metalloendopeptidase activity || GO:0000003 reproduction || GO:0007229 integrin-mediated signaling pathway || GO:0008270 zinc ion binding || GO:0006508 proteolysis
Phy000V0K4_SCHMA	Phy000WCZE_NEMVE	GO:0006886 intracellular protein transport || GO:0006505 GPI anchor metabolic process || GO:0031227 intrinsic to endoplasmic reticulum membrane || GO:0016788 hydrolase activity, acting on ester bonds
Phy000V0K4_SCHMA	Phy000Z9TS_TRICA	GO:0006886 intracellular protein transport || GO:0006505 GPI anchor metabolic process || GO:0031227 intrinsic to endoplasmic reticulum membrane || GO:0016788 hydrolase activity, acting on ester bonds
Phy000V0K8_SCHMA	Phy0008JAA_HUMAN	GO:0016020 membrane || GO:0016021 integral to membrane
Phy000V0KH_SCHMA	Phy003ZZYU_MONBE	GO:0005554 || GO:0016020 membrane
Phy000V0KH_SCHMA	Phy000WBW9_NEMVE	GO:0016020 membrane
Phy000V0KH_SCHMA	Phy0024KYN_DROME	GO:0016020 membrane
Phy000V0KH_SCHMA	Phy0008EW5_HUMAN	GO:0005554 || GO:0016020 membrane || GO:0016021 integral to membrane
Phy000V0KH_SCHMA	Phy000Z7Q8_TRICA	GO:0016020 membrane
Phy000V0KH_SCHMA	Phy000345I_CAEEL	GO:0016020 membrane
Phy000V0KJ_SCHMA	Phy00402T7_MONBE	GO:0003824 catalytic activity || GO:0008152 metabolic process || GO:0006096 glycolysis || GO:0016868 intramolecular transferase activity, phosphotransferases || GO:0004619 phosphoglycerate mutase activity || GO:0046537 2,3-bisphosphoglycerate-independent phosphoglycerate mutase activity || GO:0046538 2,3-bisphosphoglycerate-dependent phosphoglycerate mutase activity
Phy000V0KK_SCHMA	Phy003ZZ76_MONBE	GO:0003735 structural constituent of ribosome || GO:0005622 intracellular || GO:0005840 ribosome || GO:0006412 translation
Phy000V0KK_SCHMA	Phy000WK2A_NEMVE	GO:0003735 structural constituent of ribosome || GO:0005840 ribosome || GO:0006412 translation
Phy000V0KK_SCHMA	Phy0008150_HUMAN	GO:0003723 RNA binding || GO:0003735 structural constituent of ribosome || GO:0005622 intracellular || GO:0005840 ribosome || GO:0005843 || GO:0006412 translation || GO:0033119 negative regulation of RNA splicing || GO:0031018 endocrine pancreas development || GO:0022627 cytosolic small ribosomal subunit || GO:0005730 nucleolus || GO:0019083 viral transcription || GO:0005515 protein binding || GO…
Phy000V0KK_SCHMA	Phy0005NLX_DROME	GO:0003735 structural constituent of ribosome || GO:0000022 mitotic spindle elongation || GO:0005811 lipid particle || GO:0005840 ribosome || GO:0006412 translation
Phy000V0KK_SCHMA	Phy000Z5G2_TRICA	GO:0003735 structural constituent of ribosome || GO:0005840 ribosome || GO:0006412 translation
Phy000V0KK_SCHMA	Phy00034W5_CAEEL	GO:0000003 reproduction || GO:0002119 nematode larval development || GO:0003735 structural constituent of ribosome || GO:0009792 embryonic development ending in birth or egg hatching || GO:0040007 growth || GO:0006412 translation || GO:0005840 ribosome
Phy000V0KL_SCHMA	Phy00404NT_MONBE	GO:0004146 dihydrofolate reductase activity || GO:0006545 glycine biosynthetic process || GO:0009165 nucleotide biosynthetic process
Phy000V0KL_SCHMA	Phy0005SVB_DROME	GO:0004146 dihydrofolate reductase activity || GO:0050661 NADP or NADPH binding || GO:0006545 glycine biosynthetic process || GO:0006730 one-carbon metabolic process || GO:0009165 nucleotide biosynthetic process || GO:0006260 DNA replication || GO:0005515 protein binding || GO:0055114 oxidation reduction
Phy000V0KL_SCHMA	Phy0024MO5_TRICA	GO:0006545 glycine biosynthetic process || GO:0004146 dihydrofolate reductase activity || GO:0050661 NADP or NADPH binding || GO:0009165 nucleotide biosynthetic process || GO:0055114 oxidation reduction
Phy000V0KL_SCHMA	Phy0002ZQ3_CAEEL	GO:0050661 NADP or NADPH binding || GO:0000003 reproduction || GO:0006545 glycine biosynthetic process || GO:0006730 one-carbon metabolic process || GO:0009165 nucleotide biosynthetic process || GO:0009792 embryonic development ending in birth or egg hatching || GO:0004146 dihydrofolate reductase activity || GO:0055114 oxidation reduction
Phy000V0KN_SCHMA	Phy0005VJ4_DROME	GO:0005515 protein binding || GO:0006221 pyrimidine nucleotide biosynthetic process || GO:0007049 cell cycle
Phy000V0KN_SCHMA	Phy00084F3_HUMAN	GO:0000074 || GO:0005554 || GO:0006139 nucleobase, nucleoside, nucleotide and nucleic acid metabolic process || GO:0006213 pyrimidine nucleoside metabolic process || GO:0007049 cell cycle || GO:0030496 midbody || GO:0005515 protein binding
Phy000V0KN_SCHMA	Phy000Z522_TRICA	GO:0007049 cell cycle
Phy000V0KV_SCHMA	Phy001R6C2_HUMAN	GO:0005737 cytoplasm || GO:0006468 protein amino acid phosphorylation || GO:0004683 calmodulin-dependent protein kinase activity || GO:0005634 nucleus || GO:0005516 calmodulin binding || GO:0005524 ATP binding
Phy000V0L0_SCHMA	Phy003ZZZH_MONBE	GO:0005524 ATP binding || GO:0008026 ATP-dependent helicase activity || GO:0003676 nucleic acid binding || GO:0004386 helicase activity || GO:0000810 diacylglycerol pyrophosphate phosphatase activity || GO:0004787 thiamin-pyrophosphatase activity || GO:0008722 || GO:0008758 UDP-2,3-diacylglucosamine hydrolase activity || GO:0008796 bis(5'-nucleosyl)-tetraphosphatase activity || GO:0008828 dATP py…
Phy000V0L0_SCHMA	Phy000W6XS_NEMVE	GO:0008026 ATP-dependent helicase activity || GO:0005524 ATP binding || GO:0003676 nucleic acid binding
Phy000V0L0_SCHMA	Phy0005WV1_DROME	GO:0042624 ATPase activity, uncoupled || GO:0008026 ATP-dependent helicase activity || GO:0005524 ATP binding || GO:0003676 nucleic acid binding
Phy000V0L0_SCHMA	Phy000Z94Q_TRICA	GO:0008026 ATP-dependent helicase activity || GO:0005524 ATP binding || GO:0003676 nucleic acid binding
Phy000V0LC_SCHMA	Phy004055G_MONBE	GO:0005525 GTP binding || GO:0006412 translation || GO:0003924 GTPase activity || GO:0008547 protein-synthesizing GTPase activity
Phy000V0LC_SCHMA	Phy000WE60_NEMVE	GO:0003924 GTPase activity || GO:0005525 GTP binding
Phy000V0LC_SCHMA	Phy0005U7G_DROME	GO:0005525 GTP binding || GO:0071011 || GO:0071013 || GO:0003924 GTPase activity || GO:0000398 nuclear mRNA splicing, via spliceosome
Phy000V0LC_SCHMA	Phy00087EJ_HUMAN	GO:0000166 nucleotide binding || GO:0000398 nuclear mRNA splicing, via spliceosome || GO:0003924 GTPase activity || GO:0005515 protein binding || GO:0005525 GTP binding || GO:0005634 nucleus || GO:0005681 spliceosome || GO:0006412 translation || GO:0008380 RNA splicing || GO:0005737 cytoplasm || GO:0016607 nuclear speck || GO:0071013 || GO:0015030 Cajal body || GO:0003746 translation elongation f…
Phy000V0LC_SCHMA	Phy000Z4O1_TRICA	GO:0003924 GTPase activity || GO:0005525 GTP binding
Phy000V0LC_SCHMA	Phy00034T1_CAEEL	GO:0000910 cytokinesis || GO:0040011 locomotion || GO:0018996 molting cycle, collagen and cuticulin-based cuticle || GO:0000003 reproduction || GO:0071688 || GO:0002119 nematode larval development || GO:0003924 GTPase activity || GO:0009792 embryonic development ending in birth or egg hatching || GO:0040007 growth || GO:0003746 translation elongation factor activity || GO:0005525 GTP binding
Phy000V0LK_SCHMA	Phy0026INP_HUMAN	GO:0016021 integral to membrane || GO:0000139 Golgi membrane
Phy000V0LM_SCHMA	Phy00401YL_MONBE	GO:0003677 DNA binding || GO:0005663 DNA replication factor C complex || GO:0006260 DNA replication || GO:0003700 transcription factor activity || GO:0006355 regulation of transcription, DNA-dependent || GO:0000166 nucleotide binding || GO:0017111 nucleoside-triphosphatase activity || GO:0005524 ATP binding || GO:0003887 DNA-directed DNA polymerase activity || GO:0003889 || GO:0003890 || GO:00038…
Phy000V0LM_SCHMA	Phy000WD7W_NEMVE	GO:0003689 DNA clamp loader activity || GO:0005663 DNA replication factor C complex || GO:0006260 DNA replication || GO:0005524 ATP binding
Phy000V0LM_SCHMA	Phy0005WEQ_DROME	GO:0000166 nucleotide binding || GO:0031122 cytoplasmic microtubule organization || GO:0003689 DNA clamp loader activity || GO:0005663 DNA replication factor C complex || GO:0006260 DNA replication || GO:0005515 protein binding || GO:0005875 microtubule associated complex || GO:0005524 ATP binding
Phy000V0LM_SCHMA	Phy0008EIP_HUMAN	GO:0000166 nucleotide binding || GO:0003677 DNA binding || GO:0005515 protein binding || GO:0005524 ATP binding || GO:0005634 nucleus || GO:0005660 delta-DNA polymerase cofactor complex || GO:0005663 DNA replication factor C complex || GO:0006260 DNA replication || GO:0006271 DNA strand elongation during DNA replication || GO:0006281 DNA repair || GO:0017111 nucleoside-triphosphatase activity || …
Phy000V0LM_SCHMA	Phy0010JW7_TRICA	GO:0003689 DNA clamp loader activity || GO:0005663 DNA replication factor C complex || GO:0006260 DNA replication || GO:0005524 ATP binding
Phy000V0LM_SCHMA	Phy000350G_CAEEL	GO:0000910 cytokinesis || GO:0040010 positive regulation of growth rate || GO:0000003 reproduction || GO:0005634 nucleus || GO:0017111 nucleoside-triphosphatase activity || GO:0009792 embryonic development ending in birth or egg hatching || GO:0006260 DNA replication || GO:0045750 positive regulation of S phase of mitotic cell cycle || GO:0005515 protein binding || GO:0005524 ATP binding
Phy000V0LU_SCHMA	Phy00086RR_HUMAN	GO:0016021 integral to membrane
Phy000V0LU_SCHMA	Phy000TN8V_CAEEL	GO:0040010 positive regulation of growth rate || GO:0007413 axonal fasciculation
Phy000V0LW_SCHMA	Phy000W9L8_NEMVE	GO:0005737 cytoplasm || GO:0043169 cation binding || GO:0005975 carbohydrate metabolic process || GO:0033925 mannosyl-glycoprotein endo-beta-N-acetylglucosaminidase activity
Phy000V0LW_SCHMA	Phy00034RG_CAEEL	GO:0005737 cytoplasm || GO:0033925 mannosyl-glycoprotein endo-beta-N-acetylglucosaminidase activity
Phy000V0M0_SCHMA	Phy00082VZ_HUMAN	GO:0000004 || GO:0005515 protein binding || GO:0005554 || GO:0008372 || GO:0006892 post-Golgi vesicle-mediated transport || GO:0031083 BLOC-1 complex || GO:0016044 membrane organization || GO:0032438 melanosome organization || GO:0060155 platelet dense granule organization
Phy000V0M0_SCHMA	Phy0024LFT_DROME	GO:0007274 neuromuscular synaptic transmission || GO:0008057 eye pigment granule organization || GO:0005515 protein binding
Phy000V0M4_SCHMA	Phy003ZYV5_MONBE	GO:0008033 tRNA processing || GO:0016491 oxidoreductase activity || GO:0050660 FAD binding || GO:0051341 regulation of oxidoreductase activity
Phy000V0M4_SCHMA	Phy000WA9G_NEMVE	GO:0017150 tRNA dihydrouridine synthase activity || GO:0050660 FAD binding || GO:0008033 tRNA processing || GO:0055114 oxidation reduction
Phy000V0M4_SCHMA	Phy001R5J1_HUMAN	GO:0017150 tRNA dihydrouridine synthase activity || GO:0050660 FAD binding || GO:0008033 tRNA processing || GO:0055114 oxidation reduction
Phy000V0M4_SCHMA	Phy0005MP6_DROME	GO:0005515 protein binding || GO:0017150 tRNA dihydrouridine synthase activity || GO:0050660 FAD binding || GO:0008033 tRNA processing || GO:0055114 oxidation reduction
Phy000V0M4_SCHMA	Phy000Z48R_TRICA	GO:0017150 tRNA dihydrouridine synthase activity || GO:0050660 FAD binding || GO:0008033 tRNA processing || GO:0055114 oxidation reduction
Phy000V0M4_SCHMA	Phy0002ZQK_CAEEL	GO:0008033 tRNA processing || GO:0017150 tRNA dihydrouridine synthase activity || GO:0050660 FAD binding || GO:0055114 oxidation reduction
Phy000V0M6_SCHMA	Phy00401C0_MONBE	GO:0003735 structural constituent of ribosome || GO:0005622 intracellular || GO:0005840 ribosome || GO:0006412 translation
Phy000V0M6_SCHMA	Phy000WDIB_NEMVE	GO:0003735 structural constituent of ribosome || GO:0005840 ribosome || GO:0006412 translation
Phy000V0M6_SCHMA	Phy00089C6_HUMAN	GO:0003723 RNA binding || GO:0003735 structural constituent of ribosome || GO:0005840 ribosome || GO:0005843 || GO:0006412 translation || GO:0007516 hemocyte development || GO:0042274 ribosomal small subunit biogenesis || GO:0009991 response to extracellular stimulus || GO:0031018 endocrine pancreas development || GO:0005730 nucleolus || GO:0030218 erythrocyte differentiation || GO:0019083 viral …
Phy000V0M6_SCHMA	Phy0024MF9_TRICA	GO:0003735 structural constituent of ribosome || GO:0005840 ribosome || GO:0006412 translation
Phy000V0M6_SCHMA	Phy0002ZW9_CAEEL	GO:0018996 molting cycle, collagen and cuticulin-based cuticle || GO:0000003 reproduction || GO:0002119 nematode larval development || GO:0003735 structural constituent of ribosome || GO:0009792 embryonic development ending in birth or egg hatching || GO:0040007 growth || GO:0006412 translation || GO:0005840 ribosome
Phy000V0MP_SCHMA	Phy00404V2_MONBE	GO:0006457 protein folding || GO:0031072 heat shock protein binding || GO:0051082 unfolded protein binding || GO:0000074
Phy000V0MP_SCHMA	Phy000W9SG_NEMVE	GO:0005737 cytoplasm || GO:0006457 protein folding || GO:0031072 heat shock protein binding || GO:0051082 unfolded protein binding || GO:0009408 response to heat || GO:0046872 metal ion binding || GO:0005524 ATP binding
Phy000V0MP_SCHMA	Phy00085RV_HUMAN	GO:0005083 small GTPase regulator activity || GO:0005634 nucleus || GO:0005739 mitochondrion || GO:0005759 mitochondrial matrix || GO:0005829 cytosol || GO:0006457 protein folding || GO:0007264 small GTPase mediated signal transduction || GO:0008270 zinc ion binding || GO:0031072 heat shock protein binding || GO:0042981 regulation of apoptosis || GO:0046872 metal ion binding || GO:0051082 unfolde…
Phy000V0MP_SCHMA	Phy0005ZFL_DROME	GO:0005515 protein binding
Phy000V0MP_SCHMA	Phy0010JJQ_TRICA	GO:0005737 cytoplasm || GO:0006457 protein folding || GO:0031072 heat shock protein binding || GO:0051082 unfolded protein binding || GO:0009408 response to heat || GO:0046872 metal ion binding || GO:0005524 ATP binding
Phy000V0MP_SCHMA	Phy00035CG_CAEEL	GO:0006457 protein folding || GO:0040007 growth || GO:0031072 heat shock protein binding || GO:0002119 nematode larval development || GO:0051082 unfolded protein binding || GO:0009792 embryonic development ending in birth or egg hatching || GO:0008270 zinc ion binding || GO:0003676 nucleic acid binding || GO:0009408 response to heat || GO:0005524 ATP binding
Phy000V0MR_SCHMA	Phy003ZZ0C_MONBE	GO:0004672 protein kinase activity || GO:0005524 ATP binding || GO:0006468 protein amino acid phosphorylation || GO:0004713 protein tyrosine kinase activity || GO:0004674 protein serine/threonine kinase activity
Phy000V0MR_SCHMA	Phy001R6O9_HUMAN	GO:0051721 protein phosphatase 2A binding || GO:0006468 protein amino acid phosphorylation || GO:0051726 regulation of cell cycle || GO:0000086 G2/M transition of mitotic cell cycle || GO:0005813 centrosome || GO:0005634 nucleus || GO:0032154 cleavage furrow || GO:0006974 response to DNA damage stimulus || GO:0004674 protein serine/threonine kinase activity || GO:0051301 cell division || GO:00070…
Phy000V0MR_SCHMA	Phy000Z834_TRICA	GO:0004674 protein serine/threonine kinase activity || GO:0006468 protein amino acid phosphorylation || GO:0005524 ATP binding
Phy000V0MW_SCHMA	Phy000WDA0_NEMVE	GO:0005525 GTP binding
Phy000V0MW_SCHMA	Phy0008ILC_HUMAN	GO:0005525 GTP binding
Phy000V0NA_SCHMA	Phy000WFBD_NEMVE	GO:0016740 transferase activity || GO:0009116 nucleoside metabolic process
Phy000V0NA_SCHMA	Phy0005PKT_DROME	GO:0005515 protein binding || GO:0004845 uracil phosphoribosyltransferase activity
Phy000V0NA_SCHMA	Phy0008LDQ_HUMAN	GO:0005737 cytoplasm || GO:0005634 nucleus || GO:0016740 transferase activity || GO:0009116 nucleoside metabolic process
Phy000V0NB_SCHMA	Phy000W9UY_NEMVE	GO:0005737 cytoplasm || GO:0017183 peptidyl-diphthamide biosynthetic process from peptidyl-histidine
Phy000V0NB_SCHMA	Phy0007Y13_HUMAN	GO:0005737 cytoplasm || GO:0017183 peptidyl-diphthamide biosynthetic process from peptidyl-histidine
Phy000V0NB_SCHMA	Phy0005SO0_DROME	GO:0005515 protein binding || GO:0005737 cytoplasm || GO:0017183 peptidyl-diphthamide biosynthetic process from peptidyl-histidine
Phy000V0NB_SCHMA	Phy000Z850_TRICA	GO:0005737 cytoplasm || GO:0017183 peptidyl-diphthamide biosynthetic process from peptidyl-histidine
Phy000V0NB_SCHMA	Phy000332C_CAEEL	GO:0005737 cytoplasm || GO:0017183 peptidyl-diphthamide biosynthetic process from peptidyl-histidine || GO:0040002 collagen and cuticulin-based cuticle development
Phy000V0NF_SCHMA	Phy003J1Y8_HUMAN	GO:0016021 integral to membrane
Phy000V0NF_SCHMA	Phy0036E2Q_CAEEL	GO:0016021 integral to membrane
Phy000V0NH_SCHMA	Phy00033U4_CAEEL	GO:0005737 cytoplasm || GO:0040002 collagen and cuticulin-based cuticle development || GO:0030728 ovulation || GO:0032236 positive regulation of calcium ion transport via store-operated calcium channel activity || GO:0006898 receptor-mediated endocytosis || GO:0030425 dendrite || GO:0005886 plasma membrane || GO:0045987 positive regulation of smooth muscle contraction || GO:0043025 cell soma
Phy000V0NJ_SCHMA	Phy00403CP_MONBE	GO:0003676 nucleic acid binding || GO:0005634 nucleus || GO:0008270 zinc ion binding
Phy000V0NJ_SCHMA	Phy000WD5T_NEMVE	GO:0008270 zinc ion binding || GO:0003676 nucleic acid binding || GO:0005622 intracellular
Phy000V0NJ_SCHMA	Phy0008G6H_HUMAN	GO:0003677 DNA binding || GO:0003723 RNA binding || GO:0005634 nucleus || GO:0008270 zinc ion binding || GO:0046872 metal ion binding
Phy000V0NJ_SCHMA	Phy0005PFU_DROME	GO:0003676 nucleic acid binding || GO:0008270 zinc ion binding || GO:0005622 intracellular
Phy000V0NJ_SCHMA	Phy000Z4QR_TRICA	GO:0008270 zinc ion binding || GO:0003676 nucleic acid binding || GO:0005622 intracellular
Phy000V0NJ_SCHMA	Phy000TMU3_CAEEL	GO:0042127 regulation of cell proliferation || GO:0040020 regulation of meiosis || GO:0005622 intracellular || GO:0007281 germ cell development || GO:0009792 embryonic development ending in birth or egg hatching || GO:0008270 zinc ion binding || GO:0003676 nucleic acid binding || GO:0019915 lipid storage
Phy000V0NN_SCHMA	Phy000WEKK_NEMVE	GO:0008270 zinc ion binding
Phy000V0NN_SCHMA	Phy000818K_HUMAN	GO:0005515 protein binding || GO:0005634 nucleus || GO:0007275 multicellular organismal development || GO:0008270 zinc ion binding || GO:0046872 metal ion binding
Phy000V0NV_SCHMA	Phy000898O_HUMAN	GO:0003676 nucleic acid binding || GO:0003735 structural constituent of ribosome || GO:0005615 extracellular space || GO:0005739 mitochondrion || GO:0005761 mitochondrial ribosome || GO:0006412 translation || GO:0015935 small ribosomal subunit || GO:0005515 protein binding
Phy000V0NV_SCHMA	Phy000Z3NZ_TRICA	GO:0003735 structural constituent of ribosome || GO:0006412 translation || GO:0015935 small ribosomal subunit
Phy000V0NV_SCHMA	Phy0003CYG_CAEEL	GO:0002119 nematode larval development || GO:0015935 small ribosomal subunit || GO:0003735 structural constituent of ribosome || GO:0009792 embryonic development ending in birth or egg hatching || GO:0040007 growth || GO:0006412 translation || GO:0000003 reproduction
Phy000V0OB_SCHMA	Phy000WED4_NEMVE	GO:0004725 protein tyrosine phosphatase activity
Phy000V0OB_SCHMA	Phy000844D_HUMAN	GO:0000287 magnesium ion binding || GO:0004725 protein tyrosine phosphatase activity || GO:0016787 hydrolase activity || GO:0046872 metal ion binding
Phy000V0OH_SCHMA	Phy000WL2Z_NEMVE	GO:0016021 integral to membrane
Phy000V0OH_SCHMA	Phy0005SQA_DROME	GO:0005783 endoplasmic reticulum || GO:0016021 integral to membrane || GO:0045169 fusome || GO:0005789 endoplasmic reticulum membrane
Phy000V0OH_SCHMA	Phy0008KR9_HUMAN	GO:0000004 || GO:0005554 || GO:0005783 endoplasmic reticulum || GO:0005793 ER-Golgi intermediate compartment || GO:0016020 membrane || GO:0016021 integral to membrane || GO:0005789 endoplasmic reticulum membrane || GO:0033116 ER-Golgi intermediate compartment membrane || GO:0005515 protein binding || GO:0000139 Golgi membrane
Phy000V0OH_SCHMA	Phy000Z2IV_TRICA	GO:0016021 integral to membrane
Phy000V0OH_SCHMA	Phy0003DS0_CAEEL	GO:0040011 locomotion || GO:0002009 morphogenesis of an epithelium || GO:0040007 growth || GO:0016021 integral to membrane || GO:0002119 nematode larval development || GO:0005789 endoplasmic reticulum membrane || GO:0032940 secretion by cell || GO:0009792 embryonic development ending in birth or egg hatching || GO:0019915 lipid storage || GO:0040035 hermaphrodite genitalia development
Phy000V0OK_SCHMA	Phy000Z8MI_TRICA	GO:0005215 transporter activity || GO:0008289 lipid binding
Phy000V0OK_SCHMA	Phy0005S9W_DROME	GO:0007616 long-term memory || GO:0005215 transporter activity || GO:0005875 microtubule associated complex || GO:0008289 lipid binding
Phy000V0OT_SCHMA	Phy000WDCN_NEMVE	GO:0003899 DNA-directed RNA polymerase activity || GO:0006350 transcription || GO:0003677 DNA binding
Phy000V0OT_SCHMA	Phy0005SP2_DROME	GO:0003676 nucleic acid binding || GO:0003899 DNA-directed RNA polymerase activity || GO:0006350 transcription || GO:0003723 RNA binding
Phy000V0OT_SCHMA	Phy0003AZE_CAEEL	GO:0000003 reproduction || GO:0040010 positive regulation of growth rate || GO:0006898 receptor-mediated endocytosis || GO:0040007 growth || GO:0002119 nematode larval development || GO:0006350 transcription || GO:0003899 DNA-directed RNA polymerase activity || GO:0040035 hermaphrodite genitalia development
Phy000V0P0_SCHMA	Phy000WEEN_NEMVE	GO:0042981 regulation of apoptosis
Phy000V0P0_SCHMA	Phy0008GYU_HUMAN	GO:0006917 induction of apoptosis || GO:0008637 apoptotic mitochondrial changes || GO:0016020 membrane || GO:0016021 integral to membrane || GO:0042802 identical protein binding || GO:0042981 regulation of apoptosis || GO:0046982 protein heterodimerization activity || GO:0010248 establishment or maintenance of transmembrane electrochemical gradient || GO:0008624 induction of apoptosis by extracel…
Phy000V0P3_SCHMA	Phy0005PGA_DROME	GO:0003723 RNA binding
Phy000V0P4_SCHMA	Phy000826G_HUMAN	GO:0004418 hydroxymethylbilane synthase activity || GO:0006783 heme biosynthetic process || GO:0016740 transferase activity || GO:0005829 cytosol || GO:0018160 peptidyl-pyrromethane cofactor linkage || GO:0005739 mitochondrion
Phy000V0P4_SCHMA	Phy000Z2FY_TRICA	GO:0033014 tetrapyrrole biosynthetic process || GO:0018160 peptidyl-pyrromethane cofactor linkage || GO:0004418 hydroxymethylbilane synthase activity || GO:0006779 porphyrin biosynthetic process
Phy000V0P4_SCHMA	Phy0005P2M_DROME	GO:0004418 hydroxymethylbilane synthase activity || GO:0018160 peptidyl-pyrromethane cofactor linkage || GO:0006779 porphyrin biosynthetic process
Phy000V0PI_SCHMA	Phy000WD71_NEMVE	GO:0004437 inositol or phosphatidylinositol phosphatase activity
Phy000V0PI_SCHMA	Phy00030L6_CAEEL	GO:0004437 inositol or phosphatidylinositol phosphatase activity
Phy000V0PO_SCHMA	Phy001R88B_HUMAN	GO:0016021 integral to membrane || GO:0005488 binding
Phy000V0PO_SCHMA	Phy0005Z2B_DROME	GO:0005488 binding || GO:0016021 integral to membrane || GO:0016757 transferase activity, transferring glycosyl groups
Phy000V0PO_SCHMA	Phy000Z7N3_TRICA	GO:0005488 binding
Phy000V0PV_SCHMA	Phy003ZZS5_MONBE	GO:0004553 hydrolase activity, hydrolyzing O-glycosyl compounds || GO:0005975 carbohydrate metabolic process || GO:0004556 alpha-amylase activity || GO:0003844 1,4-alpha-glucan branching enzyme activity
Phy000V0PV_SCHMA	Phy000WD5R_NEMVE	GO:0043169 cation binding || GO:0005975 carbohydrate metabolic process || GO:0004553 hydrolase activity, hydrolyzing O-glycosyl compounds
Phy000V0PV_SCHMA	Phy001R5W6_HUMAN	GO:0043169 cation binding || GO:0005978 glycogen biosynthetic process || GO:0005829 cytosol || GO:0003844 1,4-alpha-glucan branching enzyme activity || GO:0004553 hydrolase activity, hydrolyzing O-glycosyl compounds || GO:0006006 glucose metabolic process
Phy000V0PV_SCHMA	Phy0005Y3J_DROME	GO:0004553 hydrolase activity, hydrolyzing O-glycosyl compounds || GO:0043169 cation binding || GO:0005975 carbohydrate metabolic process || GO:0003844 1,4-alpha-glucan branching enzyme activity
Phy000V0PV_SCHMA	Phy000Z34Q_TRICA	GO:0043169 cation binding || GO:0005975 carbohydrate metabolic process || GO:0004553 hydrolase activity, hydrolyzing O-glycosyl compounds
Phy000V0PV_SCHMA	Phy00034HT_CAEEL	GO:0000003 reproduction || GO:0040010 positive regulation of growth rate || GO:0005975 carbohydrate metabolic process || GO:0043169 cation binding || GO:0009792 embryonic development ending in birth or egg hatching || GO:0004553 hydrolase activity, hydrolyzing O-glycosyl compounds || GO:0010171 body morphogenesis
Phy000V0Q1_SCHMA	Phy004042Y_MONBE	GO:0000810 diacylglycerol pyrophosphate phosphatase activity || GO:0004787 thiamin-pyrophosphatase activity || GO:0008722 || GO:0008758 UDP-2,3-diacylglucosamine hydrolase activity || GO:0008796 bis(5'-nucleosyl)-tetraphosphatase activity || GO:0008828 dATP pyrophosphohydrolase activity || GO:0016462 pyrophosphatase activity || GO:0016818 hydrolase activity, acting on acid anhydrides, in phosphor…
Phy000V0Q1_SCHMA	Phy0008HM9_HUMAN	GO:0016197 endosome transport || GO:0016044 membrane organization || GO:0005829 cytosol || GO:0005515 protein binding || GO:0015031 protein transport || GO:0010008 endosome membrane
Phy000V0Q1_SCHMA	Phy0005P4F_DROME	GO:0005515 protein binding
Phy000V0Q3_SCHMA	Phy003ZZGJ_MONBE	GO:0016021 integral to membrane || GO:0051205 protein insertion into membrane
Phy000V0Q3_SCHMA	Phy000W3ZB_NEMVE	GO:0016021 integral to membrane || GO:0051205 protein insertion into membrane
Phy000V0Q3_SCHMA	Phy001R768_HUMAN	GO:0033615 mitochondrial proton-transporting ATP synthase complex assembly || GO:0043234 protein complex || GO:0051205 protein insertion into membrane || GO:0032981 mitochondrial respiratory chain complex I assembly || GO:0032780 negative regulation of ATPase activity || GO:0051354 negative regulation of oxidoreductase activity || GO:0009060 aerobic respiration || GO:0005746 mitochondrial respira…
Phy000V0Q3_SCHMA	Phy0005Q4V_DROME	GO:0016021 integral to membrane || GO:0051205 protein insertion into membrane
Phy000V0Q3_SCHMA	Phy000Z4Z7_TRICA	GO:0016021 integral to membrane || GO:0051205 protein insertion into membrane
Phy000V0QM_SCHMA	Phy000Z1JT_TRICA	GO:0009058 biosynthetic process || GO:0016740 transferase activity
Phy000V0QM_SCHMA	Phy000W9YA_NEMVE	GO:0009058 biosynthetic process || GO:0016740 transferase activity
Phy000V0QO_SCHMA	Phy00030PV_CAEEL	GO:0016331 morphogenesis of embryonic epithelium || GO:0042074 cell migration involved in gastrulation || GO:0009898 internal side of plasma membrane || GO:0010843 promoter binding || GO:0003136 || GO:0009792 embryonic development ending in birth or egg hatching || GO:0030057 desmosome || GO:0030018 Z disc || GO:0032880 regulation of protein localization || GO:0001703 gastrulation with mouth form…
Phy000V0QT_SCHMA	Phy000W9J8_NEMVE	GO:0005737 cytoplasm || GO:0019478 D-amino acid catabolic process || GO:0016788 hydrolase activity, acting on ester bonds
Phy000V0QT_SCHMA	Phy000845T_HUMAN	GO:0005737 cytoplasm || GO:0016788 hydrolase activity, acting on ester bonds || GO:0019478 D-amino acid catabolic process
Phy000V0QT_SCHMA	Phy0003BIT_CAEEL	GO:0005737 cytoplasm || GO:0019478 D-amino acid catabolic process || GO:0016788 hydrolase activity, acting on ester bonds
Phy000V0R1_SCHMA	Phy00400A4_MONBE	GO:0003676 nucleic acid binding || GO:0005622 intracellular
Phy000V0R1_SCHMA	Phy000W6K8_NEMVE	GO:0003676 nucleic acid binding || GO:0005622 intracellular
Phy000V0RG_SCHMA	Phy00400K1_MONBE	GO:0000166 nucleotide binding || GO:0017111 nucleoside-triphosphatase activity || GO:0005524 ATP binding || GO:0005634 nucleus || GO:0005737 cytoplasm || GO:0016787 hydrolase activity || GO:0030163 protein catabolic process || GO:0004298 threonine-type endopeptidase activity || GO:0004299 proteasome endopeptidase activity
Phy000V0RG_SCHMA	Phy000WDOK_NEMVE	GO:0005524 ATP binding
Phy000V0RG_SCHMA	Phy0005TO4_DROME	GO:0000166 nucleotide binding || GO:0005737 cytoplasm || GO:0004175 endopeptidase activity || GO:0005838 proteasome regulatory particle || GO:0008283 cell proliferation || GO:0005634 nucleus || GO:0017111 nucleoside-triphosphatase activity || GO:0006974 response to DNA damage stimulus || GO:0030163 protein catabolic process || GO:0005515 protein binding || GO:0006508 proteolysis || GO:0000022 mit…
Phy000V0RG_SCHMA	Phy00084KW_HUMAN	GO:0000166 nucleotide binding || GO:0005524 ATP binding || GO:0005634 nucleus || GO:0005829 cytosol || GO:0016787 hydrolase activity || GO:0017111 nucleoside-triphosphatase activity || GO:0030163 protein catabolic process || GO:0043234 protein complex || GO:0005737 cytoplasm || GO:0016071 mRNA metabolic process || GO:0031145 anaphase-promoting complex-dependent proteasomal ubiquitin-dependent pro…
Phy000V0RG_SCHMA	Phy000Z7LT_TRICA	GO:0005737 cytoplasm || GO:0017111 nucleoside-triphosphatase activity || GO:0005524 ATP binding || GO:0030163 protein catabolic process
Phy000V0RG_SCHMA	Phy0003A36_CAEEL	GO:0005737 cytoplasm || GO:0000003 reproduction || GO:0005634 nucleus || GO:0017111 nucleoside-triphosphatase activity || GO:0009792 embryonic development ending in birth or egg hatching || GO:0030163 protein catabolic process || GO:0008340 determination of adult life span || GO:0000502 proteasome complex || GO:0005524 ATP binding
Phy000V0RM_SCHMA	Phy000W6JL_NEMVE	GO:0004674 protein serine/threonine kinase activity || GO:0006468 protein amino acid phosphorylation || GO:0005524 ATP binding
Phy000V0RM_SCHMA	Phy0005OXE_DROME	GO:0000166 nucleotide binding || GO:0007292 female gamete generation || GO:0006468 protein amino acid phosphorylation || GO:0030154 cell differentiation || GO:0006916 anti-apoptosis || GO:0030307 positive regulation of cell growth || GO:0005829 cytosol || GO:0006915 apoptosis || GO:0008286 insulin receptor signaling pathway || GO:0007548 sex differentiation || GO:0006974 response to DNA damage st…
Phy000V0RM_SCHMA	Phy000Z9VN_TRICA	GO:0004674 protein serine/threonine kinase activity || GO:0006468 protein amino acid phosphorylation || GO:0005524 ATP binding
Phy000V0RM_SCHMA	Phy000344Y_CAEEL	GO:0002119 nematode larval development || GO:0006468 protein amino acid phosphorylation || GO:0000003 reproduction || GO:0004674 protein serine/threonine kinase activity || GO:0009792 embryonic development ending in birth or egg hatching || GO:0005524 ATP binding || GO:0040007 growth
Phy000V0RU_SCHMA	Phy000WKPL_NEMVE	GO:0004674 protein serine/threonine kinase activity || GO:0006468 protein amino acid phosphorylation || GO:0005524 ATP binding
Phy000V0RU_SCHMA	Phy0008FP2_HUMAN	GO:0000166 nucleotide binding || GO:0004674 protein serine/threonine kinase activity || GO:0004713 protein tyrosine kinase activity || GO:0005524 ATP binding || GO:0006468 protein amino acid phosphorylation || GO:0016740 transferase activity || GO:0000287 magnesium ion binding
Phy000V0RU_SCHMA	Phy00251HO_CAEEL	GO:0004674 protein serine/threonine kinase activity || GO:0006468 protein amino acid phosphorylation || GO:0005524 ATP binding
Phy000V0S4_SCHMA	Phy00402LK_MONBE	GO:0005634 nucleus || GO:0006334 nucleosome assembly || GO:0004826 phenylalanine-tRNA ligase activity || GO:0005524 ATP binding || GO:0005737 cytoplasm || GO:0006432 phenylalanyl-tRNA aminoacylation || GO:0009328 phenylalanine-tRNA ligase complex
Phy000V0S4_SCHMA	Phy000WE4M_NEMVE	GO:0005737 cytoplasm || GO:0004826 phenylalanine-tRNA ligase activity || GO:0006432 phenylalanyl-tRNA aminoacylation || GO:0000287 magnesium ion binding || GO:0003723 RNA binding || GO:0005524 ATP binding
Phy000V0S4_SCHMA	Phy0008BFY_HUMAN	GO:0000166 nucleotide binding || GO:0004826 phenylalanine-tRNA ligase activity || GO:0005524 ATP binding || GO:0005625 soluble fraction || GO:0005737 cytoplasm || GO:0006412 translation || GO:0006432 phenylalanyl-tRNA aminoacylation || GO:0016874 ligase activity || GO:0005829 cytosol || GO:0000287 magnesium ion binding || GO:0003723 RNA binding
Phy000V0S4_SCHMA	Phy0005TQB_DROME	GO:0000166 nucleotide binding || GO:0005737 cytoplasm || GO:0004826 phenylalanine-tRNA ligase activity || GO:0006432 phenylalanyl-tRNA aminoacylation || GO:0000287 magnesium ion binding || GO:0003723 RNA binding || GO:0005524 ATP binding
Phy000V0S4_SCHMA	Phy000Z70Q_TRICA	GO:0000287 magnesium ion binding || GO:0003723 RNA binding || GO:0005524 ATP binding || GO:0006432 phenylalanyl-tRNA aminoacylation
Phy000V0S4_SCHMA	Phy00032LX_CAEEL	GO:0005737 cytoplasm || GO:0004826 phenylalanine-tRNA ligase activity || GO:0002119 nematode larval development || GO:0000003 reproduction || GO:0006432 phenylalanyl-tRNA aminoacylation || GO:0000287 magnesium ion binding || GO:0009792 embryonic development ending in birth or egg hatching || GO:0003723 RNA binding || GO:0005524 ATP binding || GO:0040007 growth
Phy000V0S8_SCHMA	Phy000W8EU_NEMVE	GO:0005634 nucleus || GO:0003677 DNA binding
Phy000V0S8_SCHMA	Phy0005Z2H_DROME	GO:0003677 DNA binding || GO:0005634 nucleus || GO:0005515 protein binding
Phy000V0S8_SCHMA	Phy000Z1L9_TRICA	GO:0005634 nucleus || GO:0003677 DNA binding
Phy000V0S8_SCHMA	Phy00030E4_CAEEL	GO:0045132 meiotic chromosome segregation || GO:0005634 nucleus || GO:0000003 reproduction || GO:0003677 DNA binding
Phy000V0S9_SCHMA	Phy00405FT_MONBE	GO:0003676 nucleic acid binding || GO:0005524 ATP binding || GO:0008026 ATP-dependent helicase activity || GO:0004386 helicase activity || GO:0000810 diacylglycerol pyrophosphate phosphatase activity || GO:0004787 thiamin-pyrophosphatase activity || GO:0008722 || GO:0008758 UDP-2,3-diacylglucosamine hydrolase activity || GO:0008796 bis(5'-nucleosyl)-tetraphosphatase activity || GO:0008828 dATP py…
Phy000V0S9_SCHMA	Phy000W923_NEMVE	GO:0008026 ATP-dependent helicase activity || GO:0005524 ATP binding || GO:0003676 nucleic acid binding
Phy000V0S9_SCHMA	Phy0008ATB_HUMAN	GO:0000166 nucleotide binding || GO:0003723 RNA binding || GO:0004004 ATP-dependent RNA helicase activity || GO:0005524 ATP binding || GO:0016787 hydrolase activity
Phy000V0S9_SCHMA	Phy0005TG9_DROME	GO:0000166 nucleotide binding || GO:0008026 ATP-dependent helicase activity || GO:0003723 RNA binding || GO:0005524 ATP binding || GO:0005730 nucleolus
Phy000V0S9_SCHMA	Phy000Z4BP_TRICA	GO:0008026 ATP-dependent helicase activity || GO:0005524 ATP binding || GO:0003676 nucleic acid binding
Phy000V0S9_SCHMA	Phy000302O_CAEEL	GO:0002119 nematode larval development || GO:0040007 growth || GO:0008026 ATP-dependent helicase activity || GO:0003676 nucleic acid binding || GO:0008340 determination of adult life span || GO:0005524 ATP binding
Phy000V0SE_SCHMA	Phy0008L7H_HUMAN	GO:0032480 negative regulation of type I interferon production || GO:0008234 cysteine-type peptidase activity || GO:0004221 ubiquitin thiolesterase activity
Phy000V0SP_SCHMA	Phy000Z93S_TRICA	GO:0007155 cell adhesion || GO:0005509 calcium ion binding || GO:0005198 structural molecule activity
Phy000V0SW_SCHMA	Phy00085SU_HUMAN	GO:0003677 DNA binding || GO:0006355 regulation of transcription, DNA-dependent || GO:0007242 intracellular signaling cascade || GO:0019902 phosphatase binding || GO:0005737 cytoplasm || GO:0043186 P granule || GO:0043488 regulation of mRNA stability || GO:0005829 cytosol || GO:0000932 cytoplasmic mRNA processing body || GO:0003730 mRNA 3'-UTR binding || GO:0023034 || GO:0035556
Phy000V0SW_SCHMA	Phy0005QRZ_DROME	GO:0003676 nucleic acid binding || GO:0006355 regulation of transcription, DNA-dependent || GO:0003677 DNA binding
Phy000V0SW_SCHMA	Phy0010K8Z_TRICA	GO:0006355 regulation of transcription, DNA-dependent || GO:0003677 DNA binding
Phy000V0SZ_SCHMA	Phy0005N97_DROME	GO:0005515 protein binding
Phy000V0SZ_SCHMA	Phy00088B7_HUMAN	GO:0005739 mitochondrion || GO:0006605 protein targeting || GO:0015031 protein transport || GO:0016020 membrane || GO:0016021 integral to membrane || GO:0055085 transmembrane transport || GO:0031966 mitochondrial membrane
Phy000V0SZ_SCHMA	Phy00036AF_CAEEL	GO:0016021 integral to membrane
Phy000V0T4_SCHMA	Phy00402RX_MONBE	GO:0003723 RNA binding || GO:0005215 transporter activity || GO:0006810 transport || GO:0016020 membrane || GO:0016021 integral to membrane || GO:0003743 translation initiation factor activity || GO:0005850 eukaryotic translation initiation factor 2 complex || GO:0006412 translation
Phy000V0T4_SCHMA	Phy0005W9W_DROME	GO:0003676 nucleic acid binding || GO:0005850 eukaryotic translation initiation factor 2 complex || GO:0003723 RNA binding || GO:0005515 protein binding || GO:0000022 mitotic spindle elongation || GO:0005875 microtubule associated complex || GO:0003743 translation initiation factor activity
Phy000V0T4_SCHMA	Phy00084EE_HUMAN	GO:0003723 RNA binding || GO:0003743 translation initiation factor activity || GO:0005515 protein binding || GO:0005634 nucleus || GO:0005737 cytoplasm || GO:0005844 polysome || GO:0005850 eukaryotic translation initiation factor 2 complex || GO:0006412 translation || GO:0006445 || GO:0043558 regulation of translational initiation in response to stress || GO:0010494 stress granule || GO:0005829 c…
Phy000V0T4_SCHMA	Phy0010IOA_TRICA	GO:0003723 RNA binding || GO:0005850 eukaryotic translation initiation factor 2 complex || GO:0003743 translation initiation factor activity
Phy000V0T4_SCHMA	Phy0002YHB_CAEEL	GO:0002119 nematode larval development || GO:0040007 growth || GO:0005850 eukaryotic translation initiation factor 2 complex || GO:0009792 embryonic development ending in birth or egg hatching || GO:0003723 RNA binding || GO:0003743 translation initiation factor activity
Phy000V0T8_SCHMA	Phy00087WG_HUMAN	GO:0005737 cytoplasm || GO:0005768 endosome || GO:0006886 intracellular protein transport || GO:0007165 signal transduction || GO:0008270 zinc ion binding || GO:0008285 negative regulation of cell proliferation || GO:0016020 membrane || GO:0046872 metal ion binding || GO:0016197 endosome transport || GO:0046426 negative regulation of JAK-STAT cascade || GO:0016044 membrane organization || GO:0005…
Phy000V0T8_SCHMA	Phy0005MYB_DROME	GO:0005515 protein binding || GO:0016197 endosome transport || GO:0008021 synaptic vesicle || GO:0033565 ESCRT-0 complex || GO:0006897 endocytosis || GO:0048471 perinuclear region of cytoplasm || GO:0006886 intracellular protein transport || GO:0016082 synaptic vesicle priming || GO:0016050 vesicle organization || GO:0046872 metal ion binding || GO:0005938 cell cortex || GO:0045752 positive regul…
Phy000V0T8_SCHMA	Phy000Z4OB_TRICA	GO:0006886 intracellular protein transport || GO:0046872 metal ion binding || GO:0008270 zinc ion binding
Phy000V0T8_SCHMA	Phy00037HD_CAEEL	GO:0040011 locomotion || GO:0040010 positive regulation of growth rate || GO:0018996 molting cycle, collagen and cuticulin-based cuticle || GO:0000003 reproduction || GO:0006914 autophagy || GO:0002119 nematode larval development || GO:0005769 early endosome || GO:0009792 embryonic development ending in birth or egg hatching || GO:0008270 zinc ion binding || GO:0005515 protein binding || GO:00400…
Phy000V0T9_SCHMA	Phy00032IA_CAEEL	GO:0005515 protein binding
Phy000V0TD_SCHMA	Phy00403XW_MONBE	GO:0003676 nucleic acid binding || GO:0005524 ATP binding || GO:0008026 ATP-dependent helicase activity || GO:0004386 helicase activity || GO:0000810 diacylglycerol pyrophosphate phosphatase activity || GO:0004787 thiamin-pyrophosphatase activity || GO:0008722 || GO:0008758 UDP-2,3-diacylglucosamine hydrolase activity || GO:0008796 bis(5'-nucleosyl)-tetraphosphatase activity || GO:0008828 dATP py…
Phy000V0TD_SCHMA	Phy000WJL0_NEMVE	GO:0008026 ATP-dependent helicase activity || GO:0005524 ATP binding || GO:0003676 nucleic acid binding
Phy000V0TD_SCHMA	Phy00082Q0_HUMAN	GO:0000166 nucleotide binding || GO:0000360 || GO:0000398 nuclear mRNA splicing, via spliceosome || GO:0003676 nucleic acid binding || GO:0005515 protein binding || GO:0005524 ATP binding || GO:0005634 nucleus || GO:0005682 snRNP U5 || GO:0016787 hydrolase activity || GO:0000354 cis assembly of pre-catalytic spliceosome || GO:0071013 || GO:0004004 ATP-dependent RNA helicase activity || GO:0005654…
Phy000V0TD_SCHMA	Phy0005OLA_DROME	GO:0000166 nucleotide binding || GO:0042624 ATPase activity, uncoupled || GO:0008026 ATP-dependent helicase activity || GO:0071011 || GO:0071013 || GO:0000398 nuclear mRNA splicing, via spliceosome || GO:0003676 nucleic acid binding || GO:0005524 ATP binding
Phy000V0TD_SCHMA	Phy000Z1U1_TRICA	GO:0008026 ATP-dependent helicase activity || GO:0005524 ATP binding || GO:0003676 nucleic acid binding
Phy000V0TD_SCHMA	Phy00034R9_CAEEL	GO:0040011 locomotion || GO:0002009 morphogenesis of an epithelium || GO:0040020 regulation of meiosis || GO:0040021 hermaphrodite germ-line sex determination || GO:0008026 ATP-dependent helicase activity || GO:0042127 regulation of cell proliferation || GO:0005634 nucleus || GO:0002119 nematode larval development || GO:0007281 germ cell development || GO:0009792 embryonic development ending in b…
Phy000V0TF_SCHMA	Phy000WDSB_NEMVE	GO:0005737 cytoplasm || GO:0000045 autophagic vacuole formation
Phy000V0TF_SCHMA	Phy001R4OL_HUMAN	GO:0034045 pre-autophagosomal structure membrane || GO:0032480 negative regulation of type I interferon production || GO:0005515 protein binding || GO:0000045 autophagic vacuole formation
Phy000V0TF_SCHMA	Phy0024LMW_DROME	GO:0005737 cytoplasm || GO:0035071 salivary gland cell autophagic cell death || GO:0000045 autophagic vacuole formation
Phy000V0TF_SCHMA	Phy000Z2JG_TRICA	GO:0005737 cytoplasm || GO:0000045 autophagic vacuole formation
Phy000V0TF_SCHMA	Phy00034Q7_CAEEL	GO:0005737 cytoplasm || GO:0008340 determination of adult life span || GO:0071688 || GO:0000045 autophagic vacuole formation
Phy000V0TI_SCHMA	Phy000WEDI_NEMVE	GO:0005215 transporter activity || GO:0016021 integral to membrane || GO:0005488 binding || GO:0055085 transmembrane transport || GO:0005743 mitochondrial inner membrane
Phy000V0TI_SCHMA	Phy00087RL_HUMAN	GO:0005215 transporter activity || GO:0005488 binding || GO:0005739 mitochondrion || GO:0005743 mitochondrial inner membrane || GO:0006810 transport || GO:0016020 membrane || GO:0016021 integral to membrane || GO:0030233 deoxynucleotide transmembrane transporter activity || GO:0030302 deoxynucleotide transport || GO:0055085 transmembrane transport
Phy000V0TI_SCHMA	Phy0010KC4_TRICA	GO:0005215 transporter activity || GO:0016021 integral to membrane || GO:0005488 binding || GO:0055085 transmembrane transport || GO:0005743 mitochondrial inner membrane
Phy000V0TI_SCHMA	Phy00038A6_CAEEL	GO:0009792 embryonic development ending in birth or egg hatching || GO:0040018 positive regulation of multicellular organism growth || GO:0016021 integral to membrane || GO:0005743 mitochondrial inner membrane || GO:0005488 binding || GO:0005215 transporter activity || GO:0055085 transmembrane transport
Phy000V0TO_SCHMA	Phy00404BF_MONBE	GO:0005524 ATP binding || GO:0008026 ATP-dependent helicase activity || GO:0003676 nucleic acid binding || GO:0004386 helicase activity || GO:0005737 cytoplasm || GO:0016788 hydrolase activity, acting on ester bonds || GO:0019478 D-amino acid catabolic process
Phy000V0TO_SCHMA	Phy000W73T_NEMVE	GO:0008026 ATP-dependent helicase activity || GO:0005524 ATP binding || GO:0003676 nucleic acid binding
Phy000V0TO_SCHMA	Phy0008C2F_HUMAN	GO:0000166 nucleotide binding || GO:0003676 nucleic acid binding || GO:0005524 ATP binding || GO:0008026 ATP-dependent helicase activity || GO:0016787 hydrolase activity || GO:0071013 || GO:0008380 RNA splicing || GO:0005681 spliceosome || GO:0006397 mRNA processing
Phy000V0TO_SCHMA	Phy0005N5Z_DROME	GO:0003676 nucleic acid binding || GO:0042624 ATPase activity, uncoupled || GO:0016779 nucleotidyltransferase activity || GO:0005515 protein binding || GO:0008026 ATP-dependent helicase activity || GO:0071011 || GO:0071013 || GO:0000398 nuclear mRNA splicing, via spliceosome || GO:0005524 ATP binding
Phy000V0TO_SCHMA	Phy000Z25J_TRICA	GO:0008026 ATP-dependent helicase activity || GO:0005524 ATP binding || GO:0003676 nucleic acid binding
Phy000V0TO_SCHMA	Phy0003410_CAEEL	GO:0003676 nucleic acid binding || GO:0008026 ATP-dependent helicase activity || GO:0005524 ATP binding
Phy000V0TS_SCHMA	Phy000WDQZ_NEMVE	GO:0006468 protein amino acid phosphorylation || GO:0016020 membrane || GO:0005524 ATP binding || GO:0005024 transforming growth factor beta receptor activity
Phy000V0TS_SCHMA	Phy000Z102_TRICA	GO:0006468 protein amino acid phosphorylation || GO:0016020 membrane || GO:0005024 transforming growth factor beta receptor activity || GO:0004702 || GO:0005524 ATP binding || GO:0007178 transmembrane receptor protein serine/threonine kinase signaling pathway
Phy000V0TS_SCHMA	Phy000324Q_CAEEL	GO:0040024 dauer larval development || GO:0040010 positive regulation of growth rate || GO:0006468 protein amino acid phosphorylation || GO:0090040 || GO:0000003 reproduction || GO:0045138 tail tip morphogenesis || GO:0040018 positive regulation of multicellular organism growth || GO:0016021 integral to membrane || GO:0005024 transforming growth factor beta receptor activity || GO:0050832 defense…
Phy000V0U0_SCHMA	Phy000WCWX_NEMVE	GO:0003735 structural constituent of ribosome || GO:0015935 small ribosomal subunit || GO:0003723 RNA binding || GO:0006412 translation
Phy000V0U0_SCHMA	Phy00089Y1_HUMAN	GO:0003723 RNA binding || GO:0003735 structural constituent of ribosome || GO:0005843 || GO:0006412 translation || GO:0006450 regulation of translational fidelity || GO:0031018 endocrine pancreas development || GO:0022627 cytosolic small ribosomal subunit || GO:0019083 viral transcription || GO:0006415 translational termination || GO:0006414 translational elongation || GO:0006413 translational in…
Phy000V0U0_SCHMA	Phy0005NVA_DROME	GO:0003735 structural constituent of ribosome || GO:0022627 cytosolic small ribosomal subunit || GO:0005739 mitochondrion || GO:0003723 RNA binding || GO:0005515 protein binding || GO:0006412 translation
Phy000V0U0_SCHMA	Phy000Z5SL_TRICA	GO:0003735 structural constituent of ribosome || GO:0015935 small ribosomal subunit || GO:0003723 RNA binding || GO:0006412 translation
Phy000V0U0_SCHMA	Phy000382T_CAEEL	GO:0000003 reproduction || GO:0002119 nematode larval development || GO:0040007 growth || GO:0003735 structural constituent of ribosome || GO:0009792 embryonic development ending in birth or egg hatching || GO:0003723 RNA binding || GO:0005515 protein binding || GO:0008340 determination of adult life span || GO:0006412 translation || GO:0015935 small ribosomal subunit
Phy000V0U5_SCHMA	Phy000865Q_HUMAN	GO:0005515 protein binding || GO:0005829 cytosol || GO:0015031 protein transport || GO:0042147 retrograde transport, endosome to Golgi || GO:0016020 membrane || GO:0005768 endosome
Phy000V0U5_SCHMA	Phy000PIIV_DROME	GO:0006897 endocytosis || GO:0005768 endosome || GO:0005515 protein binding
Phy000V0U5_SCHMA	Phy000TNJX_CAEEL	GO:0009792 embryonic development ending in birth or egg hatching || GO:0040011 locomotion || GO:0006898 receptor-mediated endocytosis || GO:0000003 reproduction || GO:0040018 positive regulation of multicellular organism growth
Phy000V0U6_SCHMA	Phy000W5ZU_NEMVE	GO:0006464 protein modification process || GO:0004835 tubulin-tyrosine ligase activity
Phy000V0U6_SCHMA	Phy0008D87_HUMAN	GO:0004835 tubulin-tyrosine ligase activity || GO:0006464 protein modification process || GO:0016874 ligase activity
Phy000V0U6_SCHMA	Phy0005XCU_DROME	GO:0004835 tubulin-tyrosine ligase activity || GO:0006464 protein modification process || GO:0005515 protein binding
Phy000V0U6_SCHMA	Phy000Z6NM_TRICA	GO:0006464 protein modification process || GO:0004835 tubulin-tyrosine ligase activity
Phy000V0U6_SCHMA	Phy00032SF_CAEEL	GO:0071688 || GO:0006464 protein modification process || GO:0004835 tubulin-tyrosine ligase activity
Phy000V0UF_SCHMA	Phy00084W6_HUMAN	GO:0001522 pseudouridine synthesis || GO:0005554 || GO:0005634 nucleus || GO:0005732 small nucleolar ribonucleoprotein complex || GO:0006364 rRNA processing || GO:0005730 nucleolus || GO:0005515 protein binding || GO:0015030 Cajal body
Phy000V0UF_SCHMA	Phy0005XSB_DROME	GO:0005515 protein binding || GO:0030529 ribonucleoprotein complex || GO:0006364 rRNA processing || GO:0005730 nucleolus
Phy000V0UF_SCHMA	Phy0002ZZU_CAEEL	GO:0040010 positive regulation of growth rate || GO:0030529 ribonucleoprotein complex || GO:0006364 rRNA processing || GO:0005730 nucleolus
Phy000V0UG_SCHMA	Phy004020P_MONBE	GO:0000074 || GO:0003700 transcription factor activity || GO:0005667 transcription factor complex || GO:0006355 regulation of transcription, DNA-dependent
Phy000V0UG_SCHMA	Phy000WK1T_NEMVE	GO:0003700 transcription factor activity || GO:0006355 regulation of transcription, DNA-dependent || GO:0006350 transcription || GO:0005667 transcription factor complex || GO:0003677 DNA binding
Phy000V0UG_SCHMA	Phy000Z11C_TRICA	GO:0003700 transcription factor activity || GO:0006355 regulation of transcription, DNA-dependent || GO:0006350 transcription || GO:0005667 transcription factor complex || GO:0003677 DNA binding
Phy000V0UG_SCHMA	Phy0003CDN_CAEEL	GO:0040027 negative regulation of vulval development || GO:0003700 transcription factor activity || GO:0048557 embryonic digestive tract morphogenesis || GO:0006355 regulation of transcription, DNA-dependent || GO:0016564 transcription repressor activity || GO:0009792 embryonic development ending in birth or egg hatching || GO:0006350 transcription || GO:0046580 negative regulation of Ras protein…
Phy000V0UL_SCHMA	Phy00400MQ_MONBE	GO:0004407 histone deacetylase activity || GO:0005634 nucleus || GO:0016575 histone deacetylation
Phy000V0UL_SCHMA	Phy000W8Z1_NEMVE	GO:0046970 NAD-dependent histone deacetylase activity (H4-K16 specific) || GO:0032041 NAD-dependent histone deacetylase activity (H3-K14 specific) || GO:0034739 histone deacetylase activity (H3-K16 specific) || GO:0004407 histone deacetylase activity || GO:0005634 nucleus || GO:0016575 histone deacetylation || GO:0006355 regulation of transcription, DNA-dependent || GO:0006351 transcription, DNA-…
Phy000V0UL_SCHMA	Phy0008G7J_HUMAN	GO:0000074 || GO:0000118 histone deacetylase complex || GO:0003677 DNA binding || GO:0004407 histone deacetylase activity || GO:0005515 protein binding || GO:0005634 nucleus || GO:0005737 cytoplasm || GO:0006350 transcription || GO:0006355 regulation of transcription, DNA-dependent || GO:0006916 anti-apoptosis || GO:0007346 regulation of mitotic cell cycle || GO:0008134 transcription factor bindi…
Phy000V0UL_SCHMA	Phy0005RJY_DROME	GO:0004407 histone deacetylase activity || GO:0005737 cytoplasm || GO:0046970 NAD-dependent histone deacetylase activity (H4-K16 specific) || GO:0032041 NAD-dependent histone deacetylase activity (H3-K14 specific) || GO:0034739 histone deacetylase activity (H3-K16 specific) || GO:0005634 nucleus || GO:0016575 histone deacetylation || GO:0043066 negative regulation of apoptosis || GO:0006351 trans…
Phy000V0UL_SCHMA	Phy000Z0KU_TRICA	GO:0046970 NAD-dependent histone deacetylase activity (H4-K16 specific) || GO:0032041 NAD-dependent histone deacetylase activity (H3-K14 specific) || GO:0034739 histone deacetylase activity (H3-K16 specific) || GO:0004407 histone deacetylase activity || GO:0005634 nucleus || GO:0016575 histone deacetylation || GO:0006355 regulation of transcription, DNA-dependent || GO:0006351 transcription, DNA-…
Phy000V0UL_SCHMA	Phy00032I6_CAEEL	GO:0040011 locomotion || GO:0016575 histone deacetylation || GO:0032041 NAD-dependent histone deacetylase activity (H3-K14 specific) || GO:0000003 reproduction || GO:0034739 histone deacetylase activity (H3-K16 specific) || GO:0045138 tail tip morphogenesis || GO:0004407 histone deacetylase activity || GO:0005634 nucleus || GO:0002119 nematode larval development || GO:0042262 DNA protection || GO…
Phy000V0UR_SCHMA	Phy000W4R1_NEMVE	GO:0005515 protein binding
Phy000V0UR_SCHMA	Phy001R4N1_HUMAN	GO:0005737 cytoplasm || GO:0005515 protein binding
Phy000V0UR_SCHMA	Phy0005WLQ_DROME	GO:0005515 protein binding
Phy000V0UR_SCHMA	Phy000Z75Q_TRICA	GO:0005515 protein binding
Phy000V0UR_SCHMA	Phy00251ZY_CAEEL	GO:0040011 locomotion || GO:0002009 morphogenesis of an epithelium || GO:0018991 oviposition || GO:0040007 growth || GO:0040010 positive regulation of growth rate || GO:0002119 nematode larval development || GO:0009792 embryonic development ending in birth or egg hatching || GO:0005515 protein binding
Phy000V0V0_SCHMA	Phy000W3PT_NEMVE	GO:0003824 catalytic activity || GO:0016020 membrane
Phy000V0V0_SCHMA	Phy0008KPV_HUMAN	GO:0016787 hydrolase activity || GO:0016021 integral to membrane || GO:0005635 nuclear envelope || GO:0005789 endoplasmic reticulum membrane
Phy000V0V0_SCHMA	Phy0005NTM_DROME	GO:0003824 catalytic activity || GO:0016020 membrane
Phy000V0V0_SCHMA	Phy000Z645_TRICA	GO:0003824 catalytic activity || GO:0016020 membrane
Phy000V0V0_SCHMA	Phy0003DUA_CAEEL	GO:0003824 catalytic activity || GO:0016020 membrane
Phy000V0V5_SCHMA	Phy00402X6_MONBE	GO:0003676 nucleic acid binding || GO:0003723 RNA binding || GO:0005634 nucleus
Phy000V0V5_SCHMA	Phy000W95P_NEMVE	GO:0005634 nucleus || GO:0008270 zinc ion binding || GO:0003723 RNA binding || GO:0000166 nucleotide binding
Phy000V0VW_SCHMA	Phy0008EUG_HUMAN	GO:0005554 || GO:0016020 membrane || GO:0016021 integral to membrane || GO:0042470 melanosome || GO:0005515 protein binding
Phy000V0VW_SCHMA	Phy0005NBV_DROME	GO:0005515 protein binding || GO:0016021 integral to membrane
Phy000V0VW_SCHMA	Phy000Z94F_TRICA	GO:0016021 integral to membrane
Phy000V0VW_SCHMA	Phy0003614_CAEEL	GO:0002119 nematode larval development || GO:0016021 integral to membrane || GO:0005515 protein binding
Phy000V0W0_SCHMA	Phy0005XEX_DROME	GO:0005515 protein binding || GO:0043565 sequence-specific DNA binding || GO:0019185 snRNA-activating protein complex || GO:0065004 protein-DNA complex assembly || GO:0003681 bent DNA binding || GO:0042795 snRNA transcription from RNA polymerase II promoter || GO:0042796 snRNA transcription from RNA polymerase III promoter
Phy000V0W1_SCHMA	Phy0040525_MONBE	GO:0006461 protein complex assembly || GO:0006886 intracellular protein transport || GO:0030130 clathrin coat of trans-Golgi network vesicle
Phy000V0W1_SCHMA	Phy000WE6P_NEMVE	GO:0008565 protein transporter activity || GO:0016192 vesicle-mediated transport || GO:0006886 intracellular protein transport || GO:0005488 binding || GO:0005515 protein binding || GO:0030131 clathrin adaptor complex
Phy000V0W1_SCHMA	Phy0005WM9_DROME	GO:0005488 binding || GO:0008565 protein transporter activity || GO:0008021 synaptic vesicle || GO:0016183 synaptic vesicle coating || GO:0005515 protein binding || GO:0006886 intracellular protein transport || GO:0007269 neurotransmitter secretion || GO:0030131 clathrin adaptor complex
Phy000V0W1_SCHMA	Phy000345Z_CAEEL	GO:0008565 protein transporter activity || GO:0006898 receptor-mediated endocytosis || GO:0000003 reproduction || GO:0006886 intracellular protein transport || GO:0002119 nematode larval development || GO:0009792 embryonic development ending in birth or egg hatching || GO:0005515 protein binding || GO:0030131 clathrin adaptor complex || GO:0040007 growth
Phy000V0W3_SCHMA	Phy003ZZ24_MONBE	GO:0004550 nucleoside diphosphate kinase activity || GO:0005524 ATP binding || GO:0006183 GTP biosynthetic process || GO:0006228 UTP biosynthetic process || GO:0006241 CTP biosynthetic process
Phy000V0W3_SCHMA	Phy0005UL3_DROME	GO:0000166 nucleotide binding || GO:0005737 cytoplasm || GO:0006228 UTP biosynthetic process || GO:0006241 CTP biosynthetic process || GO:0004550 nucleoside diphosphate kinase activity || GO:0005524 ATP binding || GO:0006183 GTP biosynthetic process
Phy000V0W3_SCHMA	Phy000Z2DJ_TRICA	GO:0005737 cytoplasm || GO:0006228 UTP biosynthetic process || GO:0006241 CTP biosynthetic process || GO:0004550 nucleoside diphosphate kinase activity || GO:0005524 ATP binding || GO:0006183 GTP biosynthetic process
Phy000V0W3_SCHMA	Phy0003024_CAEEL	GO:0000003 reproduction || GO:0005737 cytoplasm || GO:0006898 receptor-mediated endocytosis || GO:0040007 growth || GO:0006228 UTP biosynthetic process || GO:0002119 nematode larval development || GO:0006241 CTP biosynthetic process || GO:0004550 nucleoside diphosphate kinase activity || GO:0005524 ATP binding || GO:0009792 embryonic development ending in birth or egg hatching || GO:0040035 herma…
Phy000V0W9_SCHMA	Phy000WK4A_NEMVE	GO:0016592 Srb-mediator complex || GO:0006357 regulation of transcription from RNA polymerase II promoter || GO:0016455 RNA polymerase II transcription mediator activity
Phy000V0W9_SCHMA	Phy0008KR5_HUMAN	GO:0000119 mediator complex || GO:0005515 protein binding || GO:0005625 soluble fraction || GO:0005737 cytoplasm || GO:0006357 regulation of transcription from RNA polymerase II promoter || GO:0006350 transcription || GO:0006351 transcription, DNA-dependent || GO:0016592 Srb-mediator complex || GO:0016455 RNA polymerase II transcription mediator activity
Phy000V0W9_SCHMA	Phy0005USQ_DROME	GO:0005515 protein binding || GO:0006357 regulation of transcription from RNA polymerase II promoter || GO:0006350 transcription || GO:0006351 transcription, DNA-dependent || GO:0016592 Srb-mediator complex || GO:0007067 mitosis || GO:0016455 RNA polymerase II transcription mediator activity
Phy000V0W9_SCHMA	Phy000Z6E0_TRICA	GO:0016592 Srb-mediator complex || GO:0006357 regulation of transcription from RNA polymerase II promoter || GO:0016455 RNA polymerase II transcription mediator activity
Phy000V0W9_SCHMA	Phy00032ZH_CAEEL	GO:0040010 positive regulation of growth rate || GO:0002119 nematode larval development || GO:0040007 growth || GO:0040017 positive regulation of locomotion || GO:0040018 positive regulation of multicellular organism growth || GO:0006898 receptor-mediated endocytosis || GO:0030163 protein catabolic process || GO:0006357 regulation of transcription from RNA polymerase II promoter || GO:0006350 tra…
Phy000V0WL_SCHMA	Phy003ZYW8_MONBE	GO:0006120 mitochondrial electron transport, NADH to ubiquinone || GO:0008137 NADH dehydrogenase (ubiquinone) activity || GO:0006118 electron transport || GO:0016651 oxidoreductase activity, acting on NADH or NADPH
Phy000V0WL_SCHMA	Phy000W3OU_NEMVE	GO:0008137 NADH dehydrogenase (ubiquinone) activity || GO:0019684 photosynthesis, light reaction || GO:0055114 oxidation reduction
Phy000V0WL_SCHMA	Phy0005PA9_DROME	GO:0005515 protein binding || GO:0008137 NADH dehydrogenase (ubiquinone) activity || GO:0019684 photosynthesis, light reaction || GO:0055114 oxidation reduction
Phy000V0WL_SCHMA	Phy00081BE_HUMAN	GO:0003954 NADH dehydrogenase activity || GO:0005624 membrane fraction || GO:0005739 mitochondrion || GO:0006118 electron transport || GO:0006120 mitochondrial electron transport, NADH to ubiquinone || GO:0008137 NADH dehydrogenase (ubiquinone) activity || GO:0030308 negative regulation of cell growth || GO:0006917 induction of apoptosis || GO:0006810 transport || GO:0072593 || GO:0006800 oxygen …
Phy000V0WL_SCHMA	Phy0002ZB6_CAEEL	GO:0040010 positive regulation of growth rate || GO:0006898 receptor-mediated endocytosis || GO:0040007 growth || GO:0008137 NADH dehydrogenase (ubiquinone) activity || GO:0019684 photosynthesis, light reaction || GO:0002119 nematode larval development || GO:0005739 mitochondrion || GO:0009792 embryonic development ending in birth or egg hatching || GO:0003723 RNA binding || GO:0008340 determinat…
Phy000V0WT_SCHMA	Phy00086QG_HUMAN	GO:0005489 electron transporter activity || GO:0006118 electron transport || GO:0033209 tumor necrosis factor-mediated signaling pathway || GO:0005829 cytosol || GO:0047134 protein-disulfide reductase activity || GO:0005515 protein binding || GO:0004601 peroxidase activity || GO:0009055 electron carrier activity
Phy000V0WU_SCHMA	Phy004050N_MONBE	GO:0006120 mitochondrial electron transport, NADH to ubiquinone || GO:0008137 NADH dehydrogenase (ubiquinone) activity
Phy000V0WU_SCHMA	Phy00088EP_HUMAN	GO:0003954 NADH dehydrogenase activity || GO:0005506 iron ion binding || GO:0005739 mitochondrion || GO:0006120 mitochondrial electron transport, NADH to ubiquinone || GO:0008137 NADH dehydrogenase (ubiquinone) activity || GO:0016491 oxidoreductase activity || GO:0046872 metal ion binding || GO:0051539 4 iron, 4 sulfur cluster binding || GO:0048038 quinone binding || GO:0032981 mitochondrial resp…
Phy000V0WU_SCHMA	Phy0002ZSS_CAEEL	GO:0022900 electron transport chain || GO:0002119 nematode larval development || GO:0040007 growth || GO:0048038 quinone binding || GO:0008137 NADH dehydrogenase (ubiquinone) activity || GO:0006810 transport || GO:0005739 mitochondrion || GO:0009792 embryonic development ending in birth or egg hatching || GO:0040018 positive regulation of multicellular organism growth || GO:0010171 body morphogen…
Phy000V0X4_SCHMA	Phy0008AFP_HUMAN	GO:0000166 nucleotide binding || GO:0005515 protein binding || GO:0005524 ATP binding || GO:0005625 soluble fraction || GO:0006044 N-acetylglucosamine metabolic process || GO:0006051 N-acetylmannosamine metabolic process || GO:0009384 N-acylmannosamine kinase activity || GO:0016301 kinase activity || GO:0016740 transferase activity || GO:0045127 N-acetylglucosamine kinase activity
Phy000V0X4_SCHMA	Phy0005SQ8_DROME	GO:0005515 protein binding
Phy000V0X6_SCHMA	Phy00403TG_MONBE	GO:0005554 || GO:0005634 nucleus
Phy000V0X6_SCHMA	Phy000WM0M_NEMVE	GO:0005634 nucleus
Phy000V0X6_SCHMA	Phy0005VR4_DROME	GO:0005634 nucleus || GO:0071011 || GO:0071013 || GO:0000398 nuclear mRNA splicing, via spliceosome
Phy000V0X6_SCHMA	Phy0008IHP_HUMAN	GO:0003700 transcription factor activity || GO:0005554 || GO:0005634 nucleus || GO:0006357 regulation of transcription from RNA polymerase II promoter || GO:0008270 zinc ion binding || GO:0046872 metal ion binding
Phy000V0X6_SCHMA	Phy000Z6DH_TRICA	GO:0005634 nucleus
Phy000V0X6_SCHMA	Phy00035K3_CAEEL	GO:0000003 reproduction || GO:0040011 locomotion || GO:0006898 receptor-mediated endocytosis || GO:0040007 growth || GO:0040022 feminization of hermaphroditic germ-line || GO:0005634 nucleus || GO:0002119 nematode larval development || GO:0007281 germ cell development || GO:0009792 embryonic development ending in birth or egg hatching || GO:0019915 lipid storage || GO:0008340 determination of adu…
Phy000V0XG_SCHMA	Phy004043O_MONBE	GO:0004298 threonine-type endopeptidase activity || GO:0005839 proteasome core complex || GO:0006511 ubiquitin-dependent protein catabolic process
Phy000V0XG_SCHMA	Phy000WK1M_NEMVE	GO:0005737 cytoplasm || GO:0019773 proteasome core complex, alpha-subunit complex || GO:0005634 nucleus || GO:0006511 ubiquitin-dependent protein catabolic process || GO:0004298 threonine-type endopeptidase activity
Phy000V0XG_SCHMA	Phy0005XNE_DROME	GO:0004175 endopeptidase activity || GO:0005737 cytoplasm || GO:0019773 proteasome core complex, alpha-subunit complex || GO:0005634 nucleus || GO:0004298 threonine-type endopeptidase activity || GO:0006974 response to DNA damage stimulus || GO:0006511 ubiquitin-dependent protein catabolic process || GO:0005515 protein binding || GO:0005875 microtubule associated complex
Phy000V0XG_SCHMA	Phy00084BF_HUMAN	GO:0004298 threonine-type endopeptidase activity || GO:0005515 protein binding || GO:0005634 nucleus || GO:0005829 cytosol || GO:0005839 proteasome core complex || GO:0006511 ubiquitin-dependent protein catabolic process || GO:0005737 cytoplasm || GO:0016071 mRNA metabolic process || GO:0015630 microtubule cytoskeleton || GO:0016032 viral reproduction || GO:0019773 proteasome core complex, alpha-…
Phy000V0XG_SCHMA	Phy0010J2L_TRICA	GO:0005737 cytoplasm || GO:0019773 proteasome core complex, alpha-subunit complex || GO:0005634 nucleus || GO:0006511 ubiquitin-dependent protein catabolic process || GO:0004298 threonine-type endopeptidase activity
Phy000V0XG_SCHMA	Phy00032Y8_CAEEL	GO:0005737 cytoplasm || GO:0018996 molting cycle, collagen and cuticulin-based cuticle || GO:0000003 reproduction || GO:0019773 proteasome core complex, alpha-subunit complex || GO:0005634 nucleus || GO:0002119 nematode larval development || GO:0004298 threonine-type endopeptidase activity || GO:0006511 ubiquitin-dependent protein catabolic process || GO:0009792 embryonic development ending in bi…
Phy000V0XI_SCHMA	Phy0005MWB_DROME	GO:0030716 oocyte fate determination || GO:0040020 regulation of meiosis || GO:0006302 double-strand break repair || GO:0009994 oocyte differentiation || GO:0001674 female germ cell nucleus || GO:0007275 multicellular organismal development
Phy000V0XL_SCHMA	Phy0040572_MONBE	GO:0006457 protein folding || GO:0031072 heat shock protein binding || GO:0051082 unfolded protein binding || GO:0005509 calcium ion binding || GO:0003676 nucleic acid binding || GO:0005634 nucleus || GO:0008270 zinc ion binding
Phy000V0XL_SCHMA	Phy000WF7H_NEMVE	GO:0006457 protein folding || GO:0031072 heat shock protein binding || GO:0051082 unfolded protein binding || GO:0005622 intracellular || GO:0008270 zinc ion binding || GO:0003676 nucleic acid binding
Phy000V0XL_SCHMA	Phy0024F6D_HUMAN	GO:0006457 protein folding || GO:0005840 ribosome || GO:0031072 heat shock protein binding || GO:0051082 unfolded protein binding || GO:0008270 zinc ion binding || GO:0003676 nucleic acid binding
Phy000V0XL_SCHMA	Phy0005R80_DROME	GO:0003677 DNA binding || GO:0031072 heat shock protein binding || GO:0006355 regulation of transcription, DNA-dependent
Phy000V0XL_SCHMA	Phy000363G_CAEEL	GO:0006457 protein folding || GO:0000003 reproduction || GO:0031072 heat shock protein binding || GO:0051082 unfolded protein binding || GO:0005622 intracellular || GO:0009792 embryonic development ending in birth or egg hatching || GO:0008270 zinc ion binding
Phy000V0XU_SCHMA	Phy000TMUT_CAEEL	GO:0031124 mRNA 3'-end processing || GO:0040027 negative regulation of vulval development
Phy000V0YH_SCHMA	Phy00404JX_MONBE	GO:0004342 glucosamine-6-phosphate deaminase activity || GO:0006044 N-acetylglucosamine metabolic process || GO:0005975 carbohydrate metabolic process
Phy000V0YH_SCHMA	Phy000WDTP_NEMVE	GO:0006044 N-acetylglucosamine metabolic process || GO:0004342 glucosamine-6-phosphate deaminase activity
Phy000V0YH_SCHMA	Phy0005N9J_DROME	GO:0004342 glucosamine-6-phosphate deaminase activity || GO:0005737 cytoplasm || GO:0016787 hydrolase activity || GO:0006043 glucosamine catabolic process || GO:0006044 N-acetylglucosamine metabolic process || GO:0006091 generation of precursor metabolites and energy
Phy000V0YH_SCHMA	Phy000363F_CAEEL	GO:0004342 glucosamine-6-phosphate deaminase activity || GO:0005737 cytoplasm || GO:0016787 hydrolase activity || GO:0006044 N-acetylglucosamine metabolic process || GO:0005515 protein binding
Phy000V0YL_SCHMA	Phy004030A_MONBE	GO:0005085 guanyl-nucleotide exchange factor activity || GO:0007264 small GTPase mediated signal transduction
Phy000V0YL_SCHMA	Phy000WH79_NEMVE	GO:0007264 small GTPase mediated signal transduction || GO:0005085 guanyl-nucleotide exchange factor activity
Phy000V0YL_SCHMA	Phy0007ZDY_HUMAN	GO:0005085 guanyl-nucleotide exchange factor activity || GO:0006944 membrane fusion || GO:0007264 small GTPase mediated signal transduction || GO:0008270 zinc ion binding || GO:0015031 protein transport || GO:0046872 metal ion binding
Phy000V0YL_SCHMA	Phy0005NLP_DROME	GO:0005085 guanyl-nucleotide exchange factor activity || GO:0015031 protein transport || GO:0007264 small GTPase mediated signal transduction || GO:0008270 zinc ion binding || GO:0005515 protein binding
Phy000V0YL_SCHMA	Phy000TO3U_CAEEL	GO:0040011 locomotion || GO:0040010 positive regulation of growth rate || GO:0005085 guanyl-nucleotide exchange factor activity || GO:0009792 embryonic development ending in birth or egg hatching || GO:0007264 small GTPase mediated signal transduction || GO:0040035 hermaphrodite genitalia development
Phy000V0YS_SCHMA	Phy00086JW_HUMAN	GO:0006810 transport || GO:0005794 Golgi apparatus || GO:0048471 perinuclear region of cytoplasm || GO:0006888 ER to Golgi vesicle-mediated transport || GO:0005783 endoplasmic reticulum
Phy000V0YS_SCHMA	Phy0005XUB_DROME	GO:0006810 transport || GO:0006888 ER to Golgi vesicle-mediated transport || GO:0005622 intracellular
Phy000V0YY_SCHMA	Phy0005NTL_DROME	GO:0000165 MAPKKK cascade || GO:0048675 axon extension || GO:0048674 collateral sprouting of injured axon || GO:0019731 antibacterial humoral response || GO:0030425 dendrite || GO:0004689 phosphorylase kinase activity || GO:0071243 || GO:0035006 melanization defense response || GO:0043508 negative regulation of JUN kinase activity || GO:0007411 axon guidance || GO:0035313 wound healing, spreading…
Phy000V0YY_SCHMA	Phy000Z3ZC_TRICA	GO:0004707 MAP kinase activity || GO:0006468 protein amino acid phosphorylation || GO:0005524 ATP binding
Phy000V0YY_SCHMA	Phy000378C_CAEEL	GO:0005737 cytoplasm || GO:0005634 nucleus || GO:0008134 transcription factor binding || GO:0030424 axon || GO:0004705 JUN kinase activity || GO:0006972 hyperosmotic response || GO:0009408 response to heat || GO:0008340 determination of adult life span || GO:0030050 vesicle transport along actin filament || GO:0043025 cell soma || GO:0006979 response to oxidative stress || GO:0005524 ATP binding
Phy000V0Z0_SCHMA	Phy004007P_MONBE	GO:0008318 protein prenyltransferase activity || GO:0018346 protein amino acid prenylation
Phy000V0Z0_SCHMA	Phy000W8TP_NEMVE	GO:0005488 binding
Phy000V0Z0_SCHMA	Phy0008JNP_HUMAN	GO:0005488 binding || GO:0005634 nucleus || GO:0005783 endoplasmic reticulum
Phy000V0Z0_SCHMA	Phy000Z7R2_TRICA	GO:0005488 binding
Phy000V0Z0_SCHMA	Phy000311F_CAEEL	GO:0000003 reproduction || GO:0040011 locomotion || GO:0040010 positive regulation of growth rate || GO:0040017 positive regulation of locomotion || GO:0006898 receptor-mediated endocytosis || GO:0005515 protein binding
Phy000V0Z3_SCHMA	Phy000WLY7_NEMVE	GO:0003735 structural constituent of ribosome || GO:0006412 translation || GO:0005840 ribosome || GO:0000166 nucleotide binding
Phy000V0Z3_SCHMA	Phy0005Z9A_DROME	GO:0003735 structural constituent of ribosome || GO:0006412 translation || GO:0005840 ribosome || GO:0000166 nucleotide binding
Phy000V0Z3_SCHMA	Phy00080C8_HUMAN	GO:0003735 structural constituent of ribosome || GO:0005840 ribosome || GO:0006412 translation || GO:0034101 erythrocyte homeostasis || GO:0031018 endocrine pancreas development || GO:0015935 small ribosomal subunit || GO:0031369 translation initiation factor binding || GO:0005730 nucleolus || GO:0042274 ribosomal small subunit biogenesis || GO:0019083 viral transcription || GO:0000166 nucleotide…
Phy000V0Z3_SCHMA	Phy000Z3XI_TRICA	GO:0003735 structural constituent of ribosome || GO:0006412 translation || GO:0005840 ribosome || GO:0000166 nucleotide binding
Phy000V0Z3_SCHMA	Phy000TNQH_CAEEL	GO:0000003 reproduction || GO:0005730 nucleolus || GO:0002119 nematode larval development || GO:0000166 nucleotide binding || GO:0003735 structural constituent of ribosome || GO:0000462 maturation of SSU-rRNA from tricistronic rRNA transcript (SSU-rRNA, 5.8S rRNA, LSU-rRNA) || GO:0040007 growth || GO:0006414 translational elongation || GO:0022627 cytosolic small ribosomal subunit || GO:0006412 tr…
Phy000V0ZB_SCHMA	Phy000W8M2_NEMVE	GO:0008026 ATP-dependent helicase activity || GO:0005524 ATP binding || GO:0003676 nucleic acid binding
Phy000V0ZB_SCHMA	Phy0008FZE_HUMAN	GO:0003676 nucleic acid binding || GO:0005524 ATP binding || GO:0007275 multicellular organismal development || GO:0008026 ATP-dependent helicase activity || GO:0016787 hydrolase activity
Phy000V0ZB_SCHMA	Phy0002ZN8_CAEEL	GO:0009792 embryonic development ending in birth or egg hatching || GO:0008026 ATP-dependent helicase activity || GO:0005524 ATP binding || GO:0003676 nucleic acid binding
Phy000V0ZI_SCHMA	Phy004025V_MONBE	GO:0004356 glutamate-ammonia ligase activity || GO:0006807 nitrogen compound metabolic process || GO:0006542 glutamine biosynthetic process
Phy000V0ZI_SCHMA	Phy000WLKG_NEMVE	GO:0004356 glutamate-ammonia ligase activity || GO:0005524 ATP binding || GO:0006542 glutamine biosynthetic process
Phy000V0ZI_SCHMA	Phy0007Z9Q_HUMAN	GO:0001505 regulation of neurotransmitter levels || GO:0004356 glutamate-ammonia ligase activity || GO:0006542 glutamine biosynthetic process || GO:0006807 nitrogen compound metabolic process || GO:0016874 ligase activity || GO:0005794 Golgi apparatus || GO:0008283 cell proliferation || GO:0005829 cytosol || GO:0005739 mitochondrion || GO:0004351 glutamate decarboxylase activity || GO:0001504 neu…
Phy000V0ZN_SCHMA	Phy000WDJU_NEMVE	GO:0016758 transferase activity, transferring hexosyl groups || GO:0031227 intrinsic to endoplasmic reticulum membrane
Phy000V0ZN_SCHMA	Phy0005Y9H_DROME	GO:0005515 protein binding || GO:0030210 heparin biosynthetic process || GO:0048312 intracellular distribution of mitochondria || GO:0008589 regulation of smoothened signaling pathway || GO:0050808 synapse organization || GO:0050508 glucuronosyl-N-acetylglucosaminyl-proteoglycan 4-alpha-N-acetylglucosaminyltransferase activity || GO:0008101 decapentaplegic receptor signaling pathway || GO:0007224…
Phy000V0ZN_SCHMA	Phy000Z4KG_TRICA	GO:0016758 transferase activity, transferring hexosyl groups || GO:0031227 intrinsic to endoplasmic reticulum membrane
Phy000V0ZS_SCHMA	Phy000W6AM_NEMVE	GO:0019901 protein kinase binding || GO:0000079 regulation of cyclin-dependent protein kinase activity
Phy000V0ZS_SCHMA	Phy0005O0S_DROME	GO:0019901 protein kinase binding || GO:0000079 regulation of cyclin-dependent protein kinase activity || GO:0048589 developmental growth
Phy000V0ZS_SCHMA	Phy000Z3V6_TRICA	GO:0019901 protein kinase binding || GO:0000079 regulation of cyclin-dependent protein kinase activity
Phy000V0ZS_SCHMA	Phy00035B9_CAEEL	GO:0000079 regulation of cyclin-dependent protein kinase activity || GO:0030425 dendrite || GO:0030424 axon || GO:0019901 protein kinase binding || GO:0051301 cell division || GO:0005515 protein binding || GO:0007049 cell cycle
Phy000V103_SCHMA	Phy00083NN_HUMAN	GO:0005554 || GO:0005634 nucleus || GO:0006512 ubiquitin cycle || GO:0005737 cytoplasm || GO:0071569 || GO:0005515 protein binding
Phy000V109_SCHMA	Phy0008JLI_HUMAN	GO:0005634 nucleus || GO:0005739 mitochondrion || GO:0010843 promoter binding || GO:0045892 negative regulation of transcription, DNA-dependent || GO:0006351 transcription, DNA-dependent || GO:0003677 DNA binding
Phy000V109_SCHMA	Phy0005R67_DROME	GO:0005515 protein binding || GO:0032543 mitochondrial translation
Phy000V10C_SCHMA	Phy0005RQ3_DROME	GO:0003677 DNA binding || GO:0043565 sequence-specific DNA binding || GO:0003700 transcription factor activity || GO:0005634 nucleus || GO:0006355 regulation of transcription, DNA-dependent || GO:0006350 transcription || GO:0007275 multicellular organismal development
Phy000V10J_SCHMA	Phy00403FU_MONBE	GO:0005215 transporter activity || GO:0006810 transport || GO:0016021 integral to membrane || GO:0016020 membrane
Phy000V10J_SCHMA	Phy00267EA_HUMAN	GO:0005215 transporter activity || GO:0016021 integral to membrane || GO:0022857 transmembrane transporter activity || GO:0055085 transmembrane transport
Phy000V10N_SCHMA	Phy0005R6X_DROME	GO:0005515 protein binding || GO:0004416 hydroxyacylglutathione hydrolase activity || GO:0005875 microtubule associated complex || GO:0008270 zinc ion binding
Phy000V10N_SCHMA	Phy00249YR_HUMAN	GO:0005737 cytoplasm || GO:0005759 mitochondrial matrix || GO:0004416 hydroxyacylglutathione hydrolase activity || GO:0006750 glutathione biosynthetic process || GO:0008270 zinc ion binding
Phy000V10N_SCHMA	Phy000Z1TZ_TRICA	GO:0004416 hydroxyacylglutathione hydrolase activity || GO:0008270 zinc ion binding
Phy000V10N_SCHMA	Phy00033AF_CAEEL	GO:0008270 zinc ion binding || GO:0004416 hydroxyacylglutathione hydrolase activity
Phy000V10R_SCHMA	Phy003ZZIQ_MONBE	GO:0004672 protein kinase activity || GO:0005524 ATP binding || GO:0006468 protein amino acid phosphorylation || GO:0004713 protein tyrosine kinase activity || GO:0004674 protein serine/threonine kinase activity
Phy000V10R_SCHMA	Phy000WK3A_NEMVE	GO:0004674 protein serine/threonine kinase activity || GO:0006468 protein amino acid phosphorylation || GO:0005524 ATP binding
Phy000V10R_SCHMA	Phy0005TF1_DROME	GO:0000166 nucleotide binding || GO:0004693 cyclin-dependent protein kinase activity || GO:0006468 protein amino acid phosphorylation || GO:0005524 ATP binding
Phy000V10R_SCHMA	Phy0008KA2_HUMAN	GO:0000166 nucleotide binding || GO:0004674 protein serine/threonine kinase activity || GO:0005524 ATP binding || GO:0005634 nucleus || GO:0006468 protein amino acid phosphorylation || GO:0007049 cell cycle || GO:0016740 transferase activity || GO:0051301 cell division || GO:0005737 cytoplasm || GO:0005739 mitochondrion || GO:0005929 cilium || GO:0004693 cyclin-dependent protein kinase activity |…
Phy000V10R_SCHMA	Phy0010KD1_TRICA	GO:0004674 protein serine/threonine kinase activity || GO:0006468 protein amino acid phosphorylation || GO:0005524 ATP binding
Phy000V10R_SCHMA	Phy0003871_CAEEL	GO:0004672 protein kinase activity || GO:0004674 protein serine/threonine kinase activity || GO:0006468 protein amino acid phosphorylation || GO:0005524 ATP binding
Phy000V113_SCHMA	Phy0005UJX_DROME	GO:0000166 nucleotide binding || GO:0004674 protein serine/threonine kinase activity || GO:0006468 protein amino acid phosphorylation || GO:0050321 tau-protein kinase activity || GO:0005524 ATP binding || GO:0048232 male gamete generation
Phy000V114_SCHMA	Phy000WCVB_NEMVE	GO:0016021 integral to membrane || GO:0055085 transmembrane transport
Phy000V114_SCHMA	Phy001R5TU_HUMAN	GO:0016021 integral to membrane || GO:0005789 endoplasmic reticulum membrane || GO:0042593 glucose homeostasis || GO:0030176 integral to endoplasmic reticulum membrane || GO:0015152 glucose-6-phosphate transmembrane transporter activity || GO:0006006 glucose metabolic process
Phy000V115_SCHMA	Phy00089HM_HUMAN	GO:0004722 protein serine/threonine phosphatase activity || GO:0004871 signal transducer activity || GO:0005488 binding || GO:0005506 iron ion binding || GO:0005515 protein binding || GO:0005634 nucleus || GO:0005737 cytoplasm || GO:0005829 cytosol || GO:0006350 transcription || GO:0006470 protein amino acid dephosphorylation || GO:0007067 mitosis || GO:0016787 hydrolase activity || GO:0030145 ma…
Phy000V115_SCHMA	Phy0005S2U_DROME	GO:0004721 phosphoprotein phosphatase activity || GO:0005737 cytoplasm || GO:0000278 mitotic cell cycle || GO:0006470 protein amino acid dephosphorylation || GO:0005634 nucleus || GO:0004722 protein serine/threonine phosphatase activity || GO:0046872 metal ion binding
Phy000V115_SCHMA	Phy0010JS4_TRICA	GO:0005737 cytoplasm || GO:0006470 protein amino acid dephosphorylation || GO:0005634 nucleus || GO:0046872 metal ion binding || GO:0004722 protein serine/threonine phosphatase activity
Phy000V115_SCHMA	Phy0003CPS_CAEEL	GO:0005737 cytoplasm || GO:0006470 protein amino acid dephosphorylation || GO:0005634 nucleus || GO:0046872 metal ion binding || GO:0004722 protein serine/threonine phosphatase activity
Phy000V119_SCHMA	Phy00089LO_HUMAN	GO:0005634 nucleus || GO:0046209 nitric oxide metabolic process || GO:0005829 cytosol || GO:0005515 protein binding || GO:0051001 negative regulation of nitric-oxide synthase activity
Phy000V119_SCHMA	Phy0005WGY_DROME	GO:0005737 cytoplasm || GO:0071013 || GO:0051001 negative regulation of nitric-oxide synthase activity || GO:0000398 nuclear mRNA splicing, via spliceosome
Phy000V119_SCHMA	Phy00037CD_CAEEL	GO:0005737 cytoplasm || GO:0005634 nucleus
Phy000V11B_SCHMA	Phy00401RS_MONBE	GO:0006508 proteolysis || GO:0008235 metalloexopeptidase activity || GO:0004812 aminoacyl-tRNA ligase activity || GO:0005524 ATP binding || GO:0006418 tRNA aminoacylation for protein translation || GO:0008233 peptidase activity || GO:0004251 X-Pro dipeptidase activity
Phy000V11B_SCHMA	Phy0008936_HUMAN	GO:0004251 X-Pro dipeptidase activity || GO:0006508 proteolysis || GO:0006520 cellular amino acid metabolic process || GO:0008472 metallocarboxypeptidase D activity || GO:0030145 manganese ion binding || GO:0030574 collagen catabolic process || GO:0046872 metal ion binding || GO:0004177 aminopeptidase activity || GO:0004181 metallocarboxypeptidase activity || GO:0016805 dipeptidase activity
Phy000V11B_SCHMA	Phy0005SEN_DROME	GO:0006508 proteolysis || GO:0004177 aminopeptidase activity || GO:0009987 cellular process || GO:0016805 dipeptidase activity || GO:0030145 manganese ion binding || GO:0008239 dipeptidyl-peptidase activity || GO:0008235 metalloexopeptidase activity
Phy000V11B_SCHMA	Phy0002YEJ_CAEEL	GO:0009987 cellular process || GO:0004177 aminopeptidase activity || GO:0008235 metalloexopeptidase activity || GO:0030145 manganese ion binding || GO:0006508 proteolysis
Phy000V11C_SCHMA	Phy0005YAH_DROME	GO:0005737 cytoplasm || GO:0050896 response to stimulus || GO:0007601 visual perception || GO:0042675 compound eye cone cell differentiation || GO:0007173 epidermal growth factor receptor signaling pathway || GO:0007165 signal transduction || GO:0005515 protein binding || GO:0005886 plasma membrane || GO:0001751 compound eye photoreceptor cell differentiation
Phy000V11G_SCHMA	Phy000WJLJ_NEMVE	GO:0005737 cytoplasm || GO:0008033 tRNA processing
Phy000V11G_SCHMA	Phy001R8CX_HUMAN	GO:0005737 cytoplasm || GO:0043234 protein complex || GO:0005515 protein binding || GO:0005625 soluble fraction || GO:0034227 tRNA thio-modification || GO:0002098 tRNA wobble uridine modification
Phy000V11G_SCHMA	Phy0005OP8_DROME	GO:0005515 protein binding || GO:0005829 cytosol || GO:0000049 tRNA binding || GO:0034227 tRNA thio-modification || GO:0002098 tRNA wobble uridine modification
Phy000V11G_SCHMA	Phy0010I98_TRICA	GO:0005737 cytoplasm || GO:0008033 tRNA processing
Phy000V11M_SCHMA	Phy000843V_HUMAN	GO:0016567 protein ubiquitination || GO:0080008 CUL4 RING ubiquitin ligase complex || GO:0005515 protein binding
Phy000V11M_SCHMA	Phy0005Z03_DROME	GO:0005875 microtubule associated complex
Phy000V11N_SCHMA	Phy00401Z7_MONBE	GO:0000151 ubiquitin ligase complex || GO:0004842 ubiquitin-protein ligase activity || GO:0008270 zinc ion binding || GO:0016567 protein ubiquitination
Phy000V11N_SCHMA	Phy000WMAS_NEMVE	GO:0008270 zinc ion binding || GO:0005515 protein binding
Phy000V11N_SCHMA	Phy0008JDO_HUMAN	GO:0005515 protein binding || GO:0008270 zinc ion binding || GO:0046872 metal ion binding || GO:0016021 integral to membrane
Phy000V11N_SCHMA	Phy00033GI_CAEEL	GO:0005515 protein binding || GO:0008270 zinc ion binding
Phy000V11O_SCHMA	Phy0005ZM5_DROME	GO:0005509 calcium ion binding || GO:0008582 regulation of synaptic growth at neuromuscular junction || GO:0006898 receptor-mediated endocytosis || GO:0045746 negative regulation of Notch signaling pathway || GO:0004872 receptor activity || GO:0007269 neurotransmitter secretion || GO:0048488 synaptic vesicle endocytosis
Phy000V11O_SCHMA	Phy000Z9LE_TRICA	GO:0005509 calcium ion binding
Phy000V11O_SCHMA	Phy003HK73_CAEEL	GO:0045202 synapse || GO:0005509 calcium ion binding || GO:0048488 synaptic vesicle endocytosis || GO:0030424 axon
Phy000V11Q_SCHMA	Phy0005N55_DROME	GO:0005215 transporter activity || GO:0016021 integral to membrane || GO:0055085 transmembrane transport
Phy000V11Q_SCHMA	Phy0008CCQ_HUMAN	GO:0005215 transporter activity || GO:0006810 transport || GO:0016020 membrane || GO:0016021 integral to membrane || GO:0006887 exocytosis || GO:0055085 transmembrane transport
Phy000V11Q_SCHMA	Phy00033O2_CAEEL	GO:0016021 integral to membrane || GO:0055085 transmembrane transport
Phy000V123_SCHMA	Phy000WK8H_NEMVE	GO:0005643 nuclear pore || GO:0046907 intracellular transport
Phy000V12I_SCHMA	Phy00404IG_MONBE	GO:0003735 structural constituent of ribosome || GO:0006412 translation || GO:0015934 large ribosomal subunit || GO:0005622 intracellular || GO:0005840 ribosome
Phy000V12I_SCHMA	Phy000WE3F_NEMVE	GO:0003735 structural constituent of ribosome || GO:0015934 large ribosomal subunit || GO:0006412 translation
Phy000V12I_SCHMA	Phy00089LK_HUMAN	GO:0003735 structural constituent of ribosome || GO:0005622 intracellular || GO:0006412 translation || GO:0015934 large ribosomal subunit || GO:0031018 endocrine pancreas development || GO:0005829 cytosol || GO:0019083 viral transcription || GO:0006415 translational termination || GO:0006414 translational elongation
Phy000V12I_SCHMA	Phy0005RL3_DROME	GO:0003735 structural constituent of ribosome || GO:0007219 Notch signaling pathway || GO:0015934 large ribosomal subunit || GO:0008407 bristle morphogenesis || GO:0005515 protein binding || GO:0006412 translation
Phy000V12I_SCHMA	Phy000Z9NU_TRICA	GO:0003735 structural constituent of ribosome || GO:0015934 large ribosomal subunit || GO:0006412 translation
Phy000V12I_SCHMA	Phy00034AE_CAEEL	GO:0015934 large ribosomal subunit || GO:0040007 growth || GO:0002119 nematode larval development || GO:0003735 structural constituent of ribosome || GO:0009792 embryonic development ending in birth or egg hatching || GO:0006412 translation
Phy000V12J_SCHMA	Phy00402VV_MONBE	GO:0005215 transporter activity || GO:0006810 transport || GO:0016021 integral to membrane
Phy000V12J_SCHMA	Phy000W6N8_NEMVE	GO:0016021 integral to membrane || GO:0055085 transmembrane transport
Phy000V12J_SCHMA	Phy001R6PW_HUMAN	GO:0016021 integral to membrane || GO:0055085 transmembrane transport
Phy000V12K_SCHMA	Phy0005V4C_DROME	GO:0001746 Bolwig's organ morphogenesis || GO:0016319 mushroom body development || GO:0048149 behavioral response to ethanol || GO:0008582 regulation of synaptic growth at neuromuscular junction || GO:0007614 short-term memory || GO:0042059 negative regulation of epidermal growth factor receptor signaling pathway || GO:0030424 axon || GO:0031594 neuromuscular junction || GO:0007413 axonal fascicu…
Phy000V12K_SCHMA	Phy000Z0QW_TRICA	GO:0007155 cell adhesion || GO:0016020 membrane
Phy000V12L_SCHMA	Phy0005QNK_DROME	GO:0004842 ubiquitin-protein ligase activity || GO:0046331 lateral inhibition || GO:0008104 protein localization || GO:0006897 endocytosis || GO:0007423 sensory organ development || GO:0045179 apical cortex || GO:0045747 positive regulation of Notch signaling pathway || GO:0007219 Notch signaling pathway || GO:0008270 zinc ion binding || GO:0005515 protein binding
Phy000V12Y_SCHMA	Phy00400JR_MONBE	GO:0004672 protein kinase activity || GO:0005524 ATP binding || GO:0006468 protein amino acid phosphorylation || GO:0004713 protein tyrosine kinase activity || GO:0004674 protein serine/threonine kinase activity
Phy000V12Y_SCHMA	Phy000WD1L_NEMVE	GO:0004674 protein serine/threonine kinase activity || GO:0006468 protein amino acid phosphorylation || GO:0005524 ATP binding
Phy000V12Y_SCHMA	Phy0008CY7_HUMAN	GO:0000077 DNA damage checkpoint || GO:0000166 nucleotide binding || GO:0000287 magnesium ion binding || GO:0004674 protein serine/threonine kinase activity || GO:0005515 protein binding || GO:0005524 ATP binding || GO:0005634 nucleus || GO:0006468 protein amino acid phosphorylation || GO:0006974 response to DNA damage stimulus || GO:0007049 cell cycle || GO:0016740 transferase activity || GO:000…
Phy000V12Y_SCHMA	Phy0005OR1_DROME	GO:0000075 cell cycle checkpoint || GO:0016607 nuclear speck || GO:0006468 protein amino acid phosphorylation || GO:0000077 DNA damage checkpoint || GO:0008630 DNA damage response, signal transduction resulting in induction of apoptosis || GO:0071480 || GO:0006919 activation of caspase activity || GO:0035234 germ cell programmed cell death || GO:0051091 positive regulation of transcription factor…
Phy000V12Y_SCHMA	Phy000Z53R_TRICA	GO:0004674 protein serine/threonine kinase activity || GO:0006468 protein amino acid phosphorylation || GO:0005524 ATP binding
Phy000V13D_SCHMA	Phy000WMGK_NEMVE	GO:0016020 membrane || GO:0003723 RNA binding || GO:0016780 phosphotransferase activity, for other substituted phosphate groups || GO:0008654 phospholipid biosynthetic process
Phy000V13D_SCHMA	Phy000Z0ZQ_TRICA	GO:0003723 RNA binding
Phy000V13S_SCHMA	Phy000WEDS_NEMVE	GO:0016491 oxidoreductase activity
Phy000V13S_SCHMA	Phy000829R_HUMAN	GO:0005515 protein binding || GO:0006118 electron transport || GO:0016491 oxidoreductase activity || GO:0016021 integral to membrane || GO:0055114 oxidation reduction || GO:0005739 mitochondrion
Phy000V13S_SCHMA	Phy0003857_CAEEL	GO:0000003 reproduction || GO:0040010 positive regulation of growth rate || GO:0009792 embryonic development ending in birth or egg hatching || GO:0016491 oxidoreductase activity
Phy000V13Y_SCHMA	Phy0040066_MONBE	GO:0005634 nucleus || GO:0006355 regulation of transcription, DNA-dependent
Phy000V13Y_SCHMA	Phy000W8A8_NEMVE	GO:0006355 regulation of transcription, DNA-dependent || GO:0005634 nucleus
Phy000V13Y_SCHMA	Phy000Z8RW_TRICA	GO:0006355 regulation of transcription, DNA-dependent || GO:0005634 nucleus
Phy000V143_SCHMA	Phy000WJJ9_NEMVE	GO:0016021 integral to membrane || GO:0055085 transmembrane transport
Phy000V143_SCHMA	Phy0005TCM_DROME	GO:0005351 sugar:hydrogen symporter activity || GO:0016021 integral to membrane || GO:0005338 nucleotide-sugar transmembrane transporter activity || GO:0005515 protein binding || GO:0005789 endoplasmic reticulum membrane
Phy000V143_SCHMA	Phy00087HX_HUMAN	GO:0005351 sugar:hydrogen symporter activity || GO:0005459 UDP-galactose transmembrane transporter activity || GO:0005783 endoplasmic reticulum || GO:0005792 microsome || GO:0006810 transport || GO:0016020 membrane || GO:0016021 integral to membrane || GO:0005789 endoplasmic reticulum membrane
Phy000V143_SCHMA	Phy000ZA15_TRICA	GO:0016021 integral to membrane || GO:0055085 transmembrane transport
Phy000V143_SCHMA	Phy0003606_CAEEL	GO:0016021 integral to membrane || GO:0009792 embryonic development ending in birth or egg hatching || GO:0000003 reproduction || GO:0055085 transmembrane transport
Phy000V148_SCHMA	Phy000Z5RY_TRICA	GO:0006450 regulation of translational fidelity
Phy000V149_SCHMA	Phy0005OTY_DROME	GO:0004872 receptor activity || GO:0008305 integrin complex || GO:0042048 olfactory behavior || GO:0007229 integrin-mediated signaling pathway || GO:0007160 cell-matrix adhesion || GO:0007157 heterophilic cell adhesion || GO:0050839 cell adhesion molecule binding || GO:0007275 multicellular organismal development
Phy000V149_SCHMA	Phy00087S1_HUMAN	GO:0004872 receptor activity || GO:0005515 protein binding || GO:0007154 cell communication || GO:0007155 cell adhesion || GO:0007160 cell-matrix adhesion || GO:0007229 integrin-mediated signaling pathway || GO:0007275 multicellular organismal development || GO:0008305 integrin complex || GO:0009925 basal plasma membrane || GO:0016020 membrane || GO:0016021 integral to membrane || GO:0048870 cell…
Phy000V149_SCHMA	Phy000Z9P9_TRICA	GO:0007160 cell-matrix adhesion || GO:0008305 integrin complex || GO:0007229 integrin-mediated signaling pathway || GO:0004872 receptor activity || GO:0005488 binding
Phy000V14E_SCHMA	Phy00403DH_MONBE	GO:0005489 electron transporter activity || GO:0005506 iron ion binding || GO:0006118 electron transport || GO:0006099 tricarboxylic acid cycle || GO:0016491 oxidoreductase activity || GO:0008177 succinate dehydrogenase (ubiquinone) activity
Phy000V14E_SCHMA	Phy000WDVS_NEMVE	GO:0051536 iron-sulfur cluster binding || GO:0051537 2 iron, 2 sulfur cluster binding || GO:0006099 tricarboxylic acid cycle || GO:0009055 electron carrier activity || GO:0055114 oxidation reduction || GO:0016491 oxidoreductase activity
Phy000V14E_SCHMA	Phy0007XKY_HUMAN	GO:0005489 electron transporter activity || GO:0005506 iron ion binding || GO:0005739 mitochondrion || GO:0006099 tricarboxylic acid cycle || GO:0006118 electron transport || GO:0008177 succinate dehydrogenase (ubiquinone) activity || GO:0016020 membrane || GO:0016491 oxidoreductase activity || GO:0046872 metal ion binding || GO:0051537 2 iron, 2 sulfur cluster binding || GO:0051538 3 iron, 4 sul…
Phy000V14E_SCHMA	Phy000Z5LF_TRICA	GO:0051536 iron-sulfur cluster binding || GO:0051537 2 iron, 2 sulfur cluster binding || GO:0006099 tricarboxylic acid cycle || GO:0009055 electron carrier activity || GO:0055114 oxidation reduction || GO:0016491 oxidoreductase activity
Phy000V14T_SCHMA	Phy00401H9_MONBE	GO:0004047 aminomethyltransferase activity || GO:0005737 cytoplasm || GO:0006546 glycine catabolic process
Phy000V14T_SCHMA	Phy000WFRH_NEMVE	GO:0005737 cytoplasm || GO:0004047 aminomethyltransferase activity || GO:0006546 glycine catabolic process
Phy000V14T_SCHMA	Phy0005RX8_DROME	GO:0004047 aminomethyltransferase activity || GO:0005737 cytoplasm || GO:0006546 glycine catabolic process
Phy000V14T_SCHMA	Phy001R4TA_HUMAN	GO:0006783 heme biosynthetic process || GO:0004047 aminomethyltransferase activity || GO:0006546 glycine catabolic process || GO:0005739 mitochondrion
Phy000V14T_SCHMA	Phy000Z6Q8_TRICA	GO:0005737 cytoplasm || GO:0004047 aminomethyltransferase activity || GO:0006546 glycine catabolic process
Phy000V14T_SCHMA	Phy0002ZPJ_CAEEL	GO:0005737 cytoplasm || GO:0004047 aminomethyltransferase activity || GO:0006546 glycine catabolic process
Phy000V14Z_SCHMA	Phy0005N4F_DROME	GO:0003735 structural constituent of ribosome || GO:0005840 ribosome || GO:0022625 cytosolic large ribosomal subunit || GO:0005634 nucleus || GO:0005875 microtubule associated complex || GO:0006412 translation
Phy000V14Z_SCHMA	Phy00088YH_HUMAN	GO:0000187 activation of MAPK activity || GO:0031018 endocrine pancreas development || GO:0034138 toll-like receptor 3 signaling pathway || GO:0034134 toll-like receptor 2 signaling pathway || GO:0000084 S phase of mitotic cell cycle || GO:0019083 viral transcription || GO:0000082 G1/S transition of mitotic cell cycle || GO:0034130 toll-like receptor 1 signaling pathway || GO:0042059 negative reg…
Phy000V14Z_SCHMA	Phy000Z9BO_TRICA	GO:0003735 structural constituent of ribosome || GO:0005840 ribosome || GO:0006412 translation
Phy000V14Z_SCHMA	Phy000361H_CAEEL	GO:0000003 reproduction || GO:0005634 nucleus || GO:0002119 nematode larval development || GO:0003735 structural constituent of ribosome || GO:0009792 embryonic development ending in birth or egg hatching || GO:0040007 growth || GO:0006412 translation || GO:0005840 ribosome
Phy000V15J_SCHMA	Phy000848I_HUMAN	GO:0005624 membrane fraction || GO:0005795 Golgi stack || GO:0006487 protein amino acid N-linked glycosylation || GO:0008455 alpha-1,6-mannosylglycoprotein 2-beta-N-acetylglucosaminyltransferase activity || GO:0009312 oligosaccharide biosynthetic process || GO:0016020 membrane || GO:0016021 integral to membrane || GO:0016757 transferase activity, transferring glycosyl groups || GO:0018279 protein…
Phy000V15J_SCHMA	Phy0005UEJ_DROME	GO:0005795 Golgi stack || GO:0008455 alpha-1,6-mannosylglycoprotein 2-beta-N-acetylglucosaminyltransferase activity || GO:0016021 integral to membrane || GO:0009312 oligosaccharide biosynthetic process || GO:0006487 protein amino acid N-linked glycosylation
Phy000V15J_SCHMA	Phy0010IH8_TRICA	GO:0005795 Golgi stack || GO:0008455 alpha-1,6-mannosylglycoprotein 2-beta-N-acetylglucosaminyltransferase activity || GO:0016021 integral to membrane || GO:0009312 oligosaccharide biosynthetic process
Phy000V15J_SCHMA	Phy0003B7E_CAEEL	GO:0005795 Golgi stack || GO:0008455 alpha-1,6-mannosylglycoprotein 2-beta-N-acetylglucosaminyltransferase activity || GO:0016021 integral to membrane || GO:0009312 oligosaccharide biosynthetic process
Phy000V15K_SCHMA	Phy00403O6_MONBE	GO:0000151 ubiquitin ligase complex || GO:0004842 ubiquitin-protein ligase activity || GO:0008270 zinc ion binding || GO:0016567 protein ubiquitination || GO:0008766 UDP-N-acetylmuramoylalanyl-D-glutamyl-2,6-diaminopimelate-D-alanyl-D-alanine ligase activity || GO:0016881 acid-amino acid ligase activity || GO:0018169 ribosomal S6-glutamic acid ligase activity
Phy000V15Q_SCHMA	Phy0040329_MONBE	GO:0004817 cysteine-tRNA ligase activity || GO:0005524 ATP binding || GO:0006423 cysteinyl-tRNA aminoacylation
Phy000V15Q_SCHMA	Phy000WCTR_NEMVE	GO:0005737 cytoplasm || GO:0005524 ATP binding || GO:0004817 cysteine-tRNA ligase activity || GO:0006423 cysteinyl-tRNA aminoacylation
Phy000V15Q_SCHMA	Phy00080XU_HUMAN	GO:0000049 tRNA binding || GO:0000166 nucleotide binding || GO:0003824 catalytic activity || GO:0004817 cysteine-tRNA ligase activity || GO:0005524 ATP binding || GO:0005625 soluble fraction || GO:0005737 cytoplasm || GO:0006412 translation || GO:0006423 cysteinyl-tRNA aminoacylation || GO:0008270 zinc ion binding || GO:0016874 ligase activity || GO:0046872 metal ion binding || GO:0005829 cytosol…
Phy000V15Q_SCHMA	Phy0005YGB_DROME	GO:0004817 cysteine-tRNA ligase activity || GO:0005737 cytoplasm || GO:0000049 tRNA binding || GO:0006423 cysteinyl-tRNA aminoacylation || GO:0046872 metal ion binding || GO:0005524 ATP binding
Phy000V15Q_SCHMA	Phy000Z12S_TRICA	GO:0005737 cytoplasm || GO:0005524 ATP binding || GO:0004817 cysteine-tRNA ligase activity || GO:0006423 cysteinyl-tRNA aminoacylation
Phy000V15Q_SCHMA	Phy0002YK2_CAEEL	GO:0005737 cytoplasm || GO:0040010 positive regulation of growth rate || GO:0018996 molting cycle, collagen and cuticulin-based cuticle || GO:0006423 cysteinyl-tRNA aminoacylation || GO:0004817 cysteine-tRNA ligase activity || GO:0005829 cytosol || GO:0002119 nematode larval development || GO:0009792 embryonic development ending in birth or egg hatching || GO:0005524 ATP binding || GO:0040007 gro…
Phy000V15X_SCHMA	Phy00404CN_MONBE	GO:0003840 gamma-glutamyltransferase activity
Phy000V15X_SCHMA	Phy0024FQC_HUMAN	GO:0006750 glutathione biosynthetic process || GO:0016021 integral to membrane || GO:0003840 gamma-glutamyltransferase activity || GO:0008415 acyltransferase activity
Phy000V163_SCHMA	Phy000WDT7_NEMVE	GO:0008270 zinc ion binding || GO:0003676 nucleic acid binding
Phy000V163_SCHMA	Phy0008CZ7_HUMAN	GO:0005737 cytoplasm || GO:0003676 nucleic acid binding || GO:0008270 zinc ion binding || GO:0005689 U12-dependent spliceosome || GO:0008380 RNA splicing || GO:0006397 mRNA processing
Phy000V163_SCHMA	Phy0005MT0_DROME	GO:0008270 zinc ion binding
Phy000V16A_SCHMA	Phy0005XVD_DROME	GO:0005515 protein binding || GO:0016021 integral to membrane || GO:0005811 lipid particle || GO:0005783 endoplasmic reticulum
Phy000V16A_SCHMA	Phy0008LTD_HUMAN	GO:0005509 calcium ion binding || GO:0005783 endoplasmic reticulum || GO:0005784 translocon complex || GO:0006886 intracellular protein transport || GO:0016020 membrane || GO:0016021 integral to membrane || GO:0005515 protein binding
Phy000V16A_SCHMA	Phy00035X6_CAEEL	GO:0040011 locomotion || GO:0016021 integral to membrane || GO:0005783 endoplasmic reticulum || GO:0005515 protein binding
Phy000V16D_SCHMA	Phy000WCXB_NEMVE	GO:0008270 zinc ion binding || GO:0005515 protein binding
Phy000V16D_SCHMA	Phy0008G7T_HUMAN	GO:0003713 transcription coactivator activity || GO:0005489 electron transporter activity || GO:0005515 protein binding || GO:0005634 nucleus || GO:0005737 cytoplasm || GO:0006118 electron transport || GO:0006350 transcription || GO:0006357 regulation of transcription from RNA polymerase II promoter || GO:0006512 ubiquitin cycle || GO:0007165 signal transduction || GO:0008270 zinc ion binding || …
Phy000V16I_SCHMA	Phy000WDHS_NEMVE	GO:0005524 ATP binding
Phy000V16I_SCHMA	Phy0005UZ0_DROME	GO:0005524 ATP binding
Phy000V16I_SCHMA	Phy000826E_HUMAN	GO:0000166 nucleotide binding || GO:0005524 ATP binding || GO:0005615 extracellular space || GO:0005783 endoplasmic reticulum || GO:0006457 protein folding || GO:0006950 response to stress || GO:0051082 unfolded protein binding || GO:0005788 endoplasmic reticulum lumen || GO:0005515 protein binding
Phy000V16I_SCHMA	Phy0010IEA_TRICA	GO:0005524 ATP binding
Phy000V16V_SCHMA	Phy000WAFP_NEMVE	GO:0005488 binding
Phy000V16V_SCHMA	Phy0005NV0_DROME	GO:0005488 binding
Phy000V16V_SCHMA	Phy0010ILQ_TRICA	GO:0005488 binding
Phy000V16V_SCHMA	Phy0003CCD_CAEEL	GO:0051437 positive regulation of ubiquitin-protein ligase activity during mitotic cell cycle || GO:0005634 nucleus || GO:0060626 regulation of cullin deneddylation || GO:0005488 binding || GO:0005515 protein binding
Phy000V174_SCHMA	Phy00400L7_MONBE	GO:0006118 electron transport || GO:0016491 oxidoreductase activity || GO:0003884 D-amino-acid oxidase activity
Phy000V174_SCHMA	Phy0005NF1_DROME	GO:0003884 D-amino-acid oxidase activity || GO:0008445 D-aspartate oxidase activity || GO:0005488 binding || GO:0055114 oxidation reduction
Phy000V174_SCHMA	Phy000Z0MK_TRICA	GO:0003884 D-amino-acid oxidase activity || GO:0005488 binding || GO:0055114 oxidation reduction
Phy000V174_SCHMA	Phy00036I6_CAEEL	GO:0016491 oxidoreductase activity || GO:0003884 D-amino-acid oxidase activity || GO:0005777 peroxisome || GO:0005488 binding || GO:0055114 oxidation reduction
Phy000V17G_SCHMA	Phy00089RS_HUMAN	GO:0005515 protein binding || GO:0005634 nucleus || GO:0006355 regulation of transcription, DNA-dependent || GO:0030528 transcription regulator activity || GO:0005737 cytoplasm || GO:0000289 nuclear-transcribed mRNA poly(A) tail shortening || GO:0000932 cytoplasmic mRNA processing body || GO:0006350 transcription || GO:0006351 transcription, DNA-dependent || GO:0005829 cytosol
Phy000V17G_SCHMA	Phy0005X4J_DROME	GO:0005515 protein binding || GO:0006355 regulation of transcription, DNA-dependent || GO:0005634 nucleus || GO:0030528 transcription regulator activity
Phy000V17G_SCHMA	Phy00035WN_CAEEL	GO:0040007 growth || GO:0005634 nucleus || GO:0002119 nematode larval development || GO:0030528 transcription regulator activity || GO:0006355 regulation of transcription, DNA-dependent || GO:0009792 embryonic development ending in birth or egg hatching || GO:0008340 determination of adult life span || GO:0040035 hermaphrodite genitalia development
Phy000V17K_SCHMA	Phy000WLEX_NEMVE	GO:0006397 mRNA processing || GO:0008270 zinc ion binding || GO:0003723 RNA binding || GO:0000166 nucleotide binding
Phy000V17K_SCHMA	Phy0008G8K_HUMAN	GO:0000166 nucleotide binding || GO:0003676 nucleic acid binding || GO:0005681 spliceosome || GO:0007049 cell cycle || GO:0008270 zinc ion binding || GO:0005737 cytoplasm || GO:0016607 nuclear speck || GO:0003723 RNA binding || GO:0006397 mRNA processing
Phy000V17K_SCHMA	Phy000Z7ZJ_TRICA	GO:0008270 zinc ion binding || GO:0003676 nucleic acid binding || GO:0000166 nucleotide binding
Phy000V17K_SCHMA	Phy00034QI_CAEEL	GO:0010171 body morphogenesis || GO:0040010 positive regulation of growth rate || GO:0071688 || GO:0000166 nucleotide binding || GO:0008270 zinc ion binding || GO:0003676 nucleic acid binding
Phy000V17L_SCHMA	Phy000W6R4_NEMVE	GO:0016021 integral to membrane
Phy000V17L_SCHMA	Phy0010JBL_TRICA	GO:0016021 integral to membrane
Phy000V17O_SCHMA	Phy001R7XI_HUMAN	GO:0019901 protein kinase binding || GO:0005634 nucleus || GO:0007049 cell cycle
Phy000V17Q_SCHMA	Phy0002Z0M_CAEEL	GO:0005488 binding || GO:0055114 oxidation reduction || GO:0016491 oxidoreductase activity
Phy000V17Q_SCHMA	Phy0026D1L_HUMAN	GO:0005488 binding || GO:0055114 oxidation reduction || GO:0016491 oxidoreductase activity
Phy000V18F_SCHMA	Phy0002ZAN_CAEEL	GO:0005515 protein binding
Phy000V18Z_SCHMA	Phy000TOGA_CAEEL	GO:0004983 neuropeptide Y receptor activity || GO:0016021 integral to membrane
Phy000V193_SCHMA	Phy00086G7_HUMAN	GO:0003779 actin binding || GO:0005515 protein binding || GO:0005524 ATP binding || GO:0005795 Golgi stack || GO:0005856 cytoskeleton || GO:0005886 plasma membrane || GO:0006605 protein targeting || GO:0007268 synaptic transmission || GO:0015031 protein transport || GO:0048487 beta-tubulin binding || GO:0050811 GABA receptor binding || GO:0006914 autophagy || GO:0006891 intra-Golgi vesicle-mediat…
Phy000V196_SCHMA	Phy00405L6_MONBE	GO:0004842 ubiquitin-protein ligase activity
Phy000V196_SCHMA	Phy000WDW9_NEMVE	GO:0003824 catalytic activity || GO:0005488 binding
Phy000V196_SCHMA	Phy00086AD_HUMAN	GO:0003824 catalytic activity || GO:0005515 protein binding || GO:0005626 insoluble fraction || GO:0005737 cytoplasm || GO:0006260 DNA replication || GO:0006512 ubiquitin cycle || GO:0007049 cell cycle || GO:0007165 signal transduction || GO:0016874 ligase activity || GO:0019781 NEDD8 activating enzyme activity || GO:0031574 S-M checkpoint || GO:0042981 regulation of apoptosis || GO:0045116 prote…
Phy000V196_SCHMA	Phy0005Q5Q_DROME	GO:0003824 catalytic activity || GO:0005626 insoluble fraction || GO:0001540 beta-amyloid binding || GO:0045116 protein neddylation || GO:0046982 protein heterodimerization activity
Phy000V196_SCHMA	Phy000Z9A0_TRICA	GO:0003824 catalytic activity || GO:0005488 binding
Phy000V196_SCHMA	Phy00034K3_CAEEL	GO:0040011 locomotion || GO:0002009 morphogenesis of an epithelium || GO:0018991 oviposition || GO:0040007 growth || GO:0040025 vulval development || GO:0045132 meiotic chromosome segregation || GO:0003824 catalytic activity || GO:0009792 embryonic development ending in birth or egg hatching || GO:0005488 binding || GO:0040035 hermaphrodite genitalia development
Phy000V199_SCHMA	Phy000W7DX_NEMVE	GO:0004674 protein serine/threonine kinase activity || GO:0006468 protein amino acid phosphorylation || GO:0016891 endoribonuclease activity, producing 5'-phosphomonoesters || GO:0005524 ATP binding || GO:0006397 mRNA processing
Phy000V199_SCHMA	Phy000PIUA_DROME	GO:0004674 protein serine/threonine kinase activity || GO:0006468 protein amino acid phosphorylation || GO:0016891 endoribonuclease activity, producing 5'-phosphomonoesters || GO:0005524 ATP binding || GO:0006397 mRNA processing
Phy000V199_SCHMA	Phy0010IW0_TRICA	GO:0004674 protein serine/threonine kinase activity || GO:0006468 protein amino acid phosphorylation || GO:0016891 endoribonuclease activity, producing 5'-phosphomonoesters || GO:0005524 ATP binding || GO:0006397 mRNA processing
Phy000V199_SCHMA	Phy00032IZ_CAEEL	GO:0006468 protein amino acid phosphorylation || GO:0000003 reproduction || GO:0030968 endoplasmic reticulum unfolded protein response || GO:0040017 positive regulation of locomotion || GO:0016021 integral to membrane || GO:0002119 nematode larval development || GO:0005789 endoplasmic reticulum membrane || GO:0004674 protein serine/threonine kinase activity || GO:0016891 endoribonuclease activity…
Phy000V19D_SCHMA	Phy00400E3_MONBE	GO:0004615 phosphomannomutase activity || GO:0005737 cytoplasm || GO:0019307 mannose biosynthetic process || GO:0003824 catalytic activity || GO:0008152 metabolic process
Phy000V19D_SCHMA	Phy000WCV2_NEMVE	GO:0005737 cytoplasm || GO:0019307 mannose biosynthetic process || GO:0004615 phosphomannomutase activity
Phy000V19D_SCHMA	Phy0005QC8_DROME	GO:0003824 catalytic activity || GO:0005737 cytoplasm || GO:0019307 mannose biosynthetic process || GO:0004615 phosphomannomutase activity || GO:0071456
Phy000V19D_SCHMA	Phy0010JVD_TRICA	GO:0005737 cytoplasm || GO:0019307 mannose biosynthetic process || GO:0004615 phosphomannomutase activity
Phy000V19D_SCHMA	Phy001QE6D_CAEEL	GO:0005737 cytoplasm || GO:0040010 positive regulation of growth rate || GO:0019307 mannose biosynthetic process || GO:0004615 phosphomannomutase activity || GO:0019915 lipid storage
Phy000V19G_SCHMA	Phy000WER4_NEMVE	GO:0007067 mitosis || GO:0008270 zinc ion binding
Phy000V19X_SCHMA	Phy000Z997_TRICA	GO:0006468 protein amino acid phosphorylation || GO:0004383 guanylate cyclase activity || GO:0016849 phosphorus-oxygen lyase activity || GO:0005815 microtubule organizing center || GO:0000226 microtubule cytoskeleton organization || GO:0004672 protein kinase activity || GO:0035556 || GO:0000922 spindle pole || GO:0005524 ATP binding || GO:0006182 cGMP biosynthetic process
Phy000V19Z_SCHMA	Phy000WDZ7_NEMVE	GO:0005083 small GTPase regulator activity
Phy000V19Z_SCHMA	Phy0008APU_HUMAN	GO:0004872 receptor activity || GO:0007179 transforming growth factor beta receptor signaling pathway || GO:0005737 cytoplasm || GO:0005083 small GTPase regulator activity || GO:0016020 membrane || GO:0046332 SMAD binding || GO:0006355 regulation of transcription, DNA-dependent || GO:0045449 regulation of transcription || GO:0007165 signal transduction || GO:0005160 transforming growth factor bet…
Phy000V1AD_SCHMA	Phy000WDVX_NEMVE	GO:0030674 protein binding, bridging || GO:0051015 actin filament binding
Phy000V1AD_SCHMA	Phy00405GX_MONBE	GO:0030674 protein binding, bridging || GO:0051015 actin filament binding
Phy000V1AD_SCHMA	Phy0010J7Q_TRICA	GO:0030674 protein binding, bridging || GO:0051015 actin filament binding
Phy000V1AG_SCHMA	Phy00400E0_MONBE	GO:0003735 structural constituent of ribosome || GO:0005622 intracellular || GO:0005840 ribosome || GO:0006412 translation
Phy000V1AG_SCHMA	Phy000WADS_NEMVE	GO:0003735 structural constituent of ribosome || GO:0005840 ribosome || GO:0006412 translation
Phy000V1AG_SCHMA	Phy0008E75_HUMAN	GO:0003723 RNA binding || GO:0003735 structural constituent of ribosome || GO:0005615 extracellular space || GO:0005739 mitochondrion || GO:0005762 mitochondrial large ribosomal subunit || GO:0005840 ribosome || GO:0006412 translation
Phy000V1AG_SCHMA	Phy0005W6I_DROME	GO:0003735 structural constituent of ribosome || GO:0005840 ribosome || GO:0005515 protein binding || GO:0006412 translation
Phy000V1AG_SCHMA	Phy000Z7X6_TRICA	GO:0003735 structural constituent of ribosome || GO:0005840 ribosome || GO:0006412 translation
Phy000V1AG_SCHMA	Phy000TMQW_CAEEL	GO:0040010 positive regulation of growth rate || GO:0006898 receptor-mediated endocytosis || GO:0000003 reproduction || GO:0002119 nematode larval development || GO:0005739 mitochondrion || GO:0003735 structural constituent of ribosome || GO:0009792 embryonic development ending in birth or egg hatching || GO:0040007 growth || GO:0006412 translation || GO:0005840 ribosome
Phy000V1AL_SCHMA	Phy00401BA_MONBE	GO:0005737 cytoplasm || GO:0006886 intracellular protein transport || GO:0008565 protein transporter activity || GO:0016020 membrane
Phy000V1AL_SCHMA	Phy000WJI2_NEMVE	GO:0006890 retrograde vesicle-mediated transport, Golgi to ER || GO:0030126 COPI vesicle coat || GO:0005488 binding || GO:0005515 protein binding || GO:0005198 structural molecule activity
Phy000V1AL_SCHMA	Phy0005NDD_DROME	GO:0005488 binding || GO:0006890 retrograde vesicle-mediated transport, Golgi to ER || GO:0030126 COPI vesicle coat || GO:0005875 microtubule associated complex || GO:0005515 protein binding || GO:0005198 structural molecule activity
Phy000V1AL_SCHMA	Phy00088YV_HUMAN	GO:0005488 binding || GO:0005737 cytoplasm || GO:0005795 Golgi stack || GO:0006886 intracellular protein transport || GO:0006890 retrograde vesicle-mediated transport, Golgi to ER || GO:0006891 intra-Golgi vesicle-mediated transport || GO:0008565 protein transporter activity || GO:0016020 membrane || GO:0030126 COPI vesicle coat || GO:0030137 COPI-coated vesicle || GO:0005829 cytosol || GO:004820…
Phy000V1AL_SCHMA	Phy000Z41H_TRICA	GO:0006890 retrograde vesicle-mediated transport, Golgi to ER || GO:0030126 COPI vesicle coat || GO:0005488 binding || GO:0005515 protein binding || GO:0005198 structural molecule activity
Phy000V1AL_SCHMA	Phy000363T_CAEEL	GO:0002119 nematode larval development || GO:0040011 locomotion || GO:0040010 positive regulation of growth rate || GO:0006890 retrograde vesicle-mediated transport, Golgi to ER || GO:0005198 structural molecule activity || GO:0005515 protein binding || GO:0015031 protein transport || GO:0030126 COPI vesicle coat
Phy000V1AP_SCHMA	Phy0005XH1_DROME	GO:0005634 nucleus || GO:0005643 nuclear pore || GO:0015031 protein transport || GO:0016973 poly(A)+ mRNA export from nucleus || GO:0055085 transmembrane transport || GO:0005739 mitochondrion
Phy000V1AX_SCHMA	Phy000W4TR_NEMVE	GO:0008270 zinc ion binding
Phy000V1AX_SCHMA	Phy00034ST_CAEEL	GO:0008270 zinc ion binding
Phy000V1B0_SCHMA	Phy003ZZ7T_MONBE	GO:0003824 catalytic activity || GO:0008152 metabolic process || GO:0030272 5-formyltetrahydrofolate cyclo-ligase activity
Phy000V1B0_SCHMA	Phy000WDDR_NEMVE	GO:0030272 5-formyltetrahydrofolate cyclo-ligase activity || GO:0009396 folic acid and derivative biosynthetic process || GO:0005524 ATP binding
Phy000V1B0_SCHMA	Phy00085CW_HUMAN	GO:0000287 magnesium ion binding || GO:0005542 folic acid binding || GO:0005829 cytosol || GO:0008152 metabolic process || GO:0015942 formate metabolic process || GO:0016874 ligase activity || GO:0030272 5-formyltetrahydrofolate cyclo-ligase activity || GO:0005794 Golgi apparatus || GO:0009396 folic acid and derivative biosynthetic process || GO:0005886 plasma membrane || GO:0046653 tetrahydrofol…
Phy000V1B0_SCHMA	Phy0005ZDC_DROME	GO:0030272 5-formyltetrahydrofolate cyclo-ligase activity || GO:0009396 folic acid and derivative biosynthetic process || GO:0005524 ATP binding
Phy000V1B0_SCHMA	Phy0010IJI_TRICA	GO:0030272 5-formyltetrahydrofolate cyclo-ligase activity || GO:0009396 folic acid and derivative biosynthetic process || GO:0005524 ATP binding
Phy000V1B0_SCHMA	Phy0003006_CAEEL	GO:0005524 ATP binding || GO:0030272 5-formyltetrahydrofolate cyclo-ligase activity || GO:0009396 folic acid and derivative biosynthetic process
Phy000V1B2_SCHMA	Phy000W8HA_NEMVE	GO:0008270 zinc ion binding
Phy000V1B2_SCHMA	Phy0005XOI_DROME	GO:0046872 metal ion binding || GO:0008270 zinc ion binding || GO:0005886 plasma membrane
Phy000V1B2_SCHMA	Phy000Z8LH_TRICA	GO:0008270 zinc ion binding
Phy000V1B2_SCHMA	Phy00035LM_CAEEL	GO:0008270 zinc ion binding
Phy000V1BA_SCHMA	Phy000Z4FQ_TRICA	GO:0003676 nucleic acid binding || GO:0000166 nucleotide binding
Phy000V1BA_SCHMA	Phy001R7IZ_HUMAN	GO:0005634 nucleus || GO:0043484 regulation of RNA splicing || GO:0000166 nucleotide binding || GO:0005886 plasma membrane || GO:0003729 mRNA binding || GO:0008380 RNA splicing || GO:0006397 mRNA processing
Phy000V1BD_SCHMA	Phy001R67H_HUMAN	GO:0016180 snRNA processing || GO:0031576 G2/M transition checkpoint || GO:0010212 response to ionizing radiation || GO:0006281 DNA repair || GO:0032039 integrator complex || GO:0005515 protein binding || GO:0070876
Phy000V1BF_SCHMA	Phy0003564_CAEEL	GO:0043565 sequence-specific DNA binding || GO:0018991 oviposition || GO:0009952 anterior/posterior pattern formation || GO:0000122 negative regulation of transcription from RNA polymerase II promoter || GO:0003700 transcription factor activity || GO:0005634 nucleus || GO:0045138 tail tip morphogenesis || GO:0030155 regulation of cell adhesion || GO:0008134 transcription factor binding
Phy000V1BI_SCHMA	Phy00082QB_HUMAN	GO:0004679 AMP-activated protein kinase activity || GO:0004691 cAMP-dependent protein kinase activity || GO:0005634 nucleus || GO:0006468 protein amino acid phosphorylation || GO:0006633 fatty acid biosynthetic process || GO:0006950 response to stress || GO:0007165 signal transduction || GO:0007283 spermatogenesis || GO:0019901 protein kinase binding || GO:0045860 positive regulation of protein k…
Phy000V1BP_SCHMA	Phy0008AOH_HUMAN	GO:0005739 mitochondrion || GO:0006464 protein modification process || GO:0006629 lipid metabolic process || GO:0016874 ligase activity || GO:0009249 protein lipoylation || GO:0008415 acyltransferase activity
Phy000V1BV_SCHMA	Phy00402NV_MONBE	GO:0005525 GTP binding || GO:0007264 small GTPase mediated signal transduction || GO:0015031 protein transport || GO:0006886 intracellular protein transport
Phy000V1BV_SCHMA	Phy001R4MR_HUMAN	GO:0046872 metal ion binding || GO:0003924 GTPase activity || GO:0000139 Golgi membrane || GO:0008047 enzyme activator activity || GO:0005515 protein binding || GO:0007264 small GTPase mediated signal transduction || GO:0005525 GTP binding
Phy000V1BV_SCHMA	Phy0005QNF_DROME	GO:0000166 nucleotide binding || GO:0016197 endosome transport || GO:0033227 dsRNA transport || GO:0005515 protein binding || GO:0005622 intracellular || GO:0007269 neurotransmitter secretion || GO:0007264 small GTPase mediated signal transduction || GO:0048488 synaptic vesicle endocytosis || GO:0005525 GTP binding
Phy000V1BV_SCHMA	Phy000Z55A_TRICA	GO:0005622 intracellular || GO:0007264 small GTPase mediated signal transduction || GO:0005525 GTP binding
Phy000V1BV_SCHMA	Phy00032MV_CAEEL	GO:0005794 Golgi apparatus || GO:0006898 receptor-mediated endocytosis || GO:0009792 embryonic development ending in birth or egg hatching || GO:0015031 protein transport || GO:0007264 small GTPase mediated signal transduction || GO:0005525 GTP binding
Phy000V1C8_SCHMA	Phy000WB31_NEMVE	GO:0006470 protein amino acid dephosphorylation || GO:0008287 protein serine/threonine phosphatase complex || GO:0004722 protein serine/threonine phosphatase activity || GO:0046872 metal ion binding
Phy000V1C8_SCHMA	Phy0008A6H_HUMAN	GO:0000287 magnesium ion binding || GO:0004721 phosphoprotein phosphatase activity || GO:0005634 nucleus || GO:0006470 protein amino acid dephosphorylation || GO:0007050 cell cycle arrest || GO:0008287 protein serine/threonine phosphatase complex || GO:0015071 || GO:0016787 hydrolase activity || GO:0030145 manganese ion binding || GO:0005737 cytoplasm || GO:0004722 protein serine/threonine phosph…
Phy000V1C8_SCHMA	Phy0005X45_DROME	GO:0000287 magnesium ion binding || GO:0006470 protein amino acid dephosphorylation || GO:0008287 protein serine/threonine phosphatase complex || GO:0004722 protein serine/threonine phosphatase activity || GO:0046872 metal ion binding
Phy000V1C8_SCHMA	Phy000Z7Q2_TRICA	GO:0006470 protein amino acid dephosphorylation || GO:0008287 protein serine/threonine phosphatase complex || GO:0004722 protein serine/threonine phosphatase activity || GO:0046872 metal ion binding
Phy000V1C8_SCHMA	Phy00033WC_CAEEL	GO:0004722 protein serine/threonine phosphatase activity || GO:0006470 protein amino acid dephosphorylation || GO:0008287 protein serine/threonine phosphatase complex || GO:0046872 metal ion binding
Phy000V1CA_SCHMA	Phy00087R5_HUMAN	GO:0000004 || GO:0003747 translation release factor activity || GO:0005554 || GO:0006415 translational termination || GO:0008372 || GO:0016150 translation release factor activity, codon nonspecific || GO:0070126 mitochondrial translational termination || GO:0004045 aminoacyl-tRNA hydrolase activity || GO:0005762 mitochondrial large ribosomal subunit
Phy000V1CA_SCHMA	Phy0005NW9_DROME	GO:0003747 translation release factor activity || GO:0005515 protein binding
Phy000V1CA_SCHMA	Phy000Z0QQ_TRICA	GO:0003747 translation release factor activity
Phy000V1CA_SCHMA	Phy00034OF_CAEEL	GO:0003747 translation release factor activity
Phy000V1CC_SCHMA	Phy000W6FX_NEMVE	GO:0004674 protein serine/threonine kinase activity || GO:0006468 protein amino acid phosphorylation || GO:0005524 ATP binding
Phy000V1CC_SCHMA	Phy00086V2_HUMAN	GO:0000165 MAPKKK cascade || GO:0000166 nucleotide binding || GO:0004674 protein serine/threonine kinase activity || GO:0004713 protein tyrosine kinase activity || GO:0005515 protein binding || GO:0005524 ATP binding || GO:0006468 protein amino acid phosphorylation || GO:0007165 signal transduction || GO:0007254 JNK cascade || GO:0016740 transferase activity || GO:0002755 MyD88-dependent toll-lik…
Phy000V1CC_SCHMA	Phy0005RWV_DROME	GO:0000166 nucleotide binding || GO:0048666 neuron development || GO:0007257 activation of JUN kinase activity || GO:0030424 axon || GO:0004702 || GO:0008545 JUN kinase kinase activity || GO:0005524 ATP binding
Phy000V1CC_SCHMA	Phy000Z1GY_TRICA	GO:0004674 protein serine/threonine kinase activity || GO:0006468 protein amino acid phosphorylation || GO:0005524 ATP binding
Phy000V1CX_SCHMA	Phy0024LJG_DROME	GO:0008033 tRNA processing || GO:0016829 lyase activity || GO:0001522 pseudouridine synthesis || GO:0003723 RNA binding || GO:0009982 pseudouridine synthase activity
Phy000V1CX_SCHMA	Phy0010J2G_TRICA	GO:0008033 tRNA processing || GO:0001522 pseudouridine synthesis || GO:0003723 RNA binding || GO:0009982 pseudouridine synthase activity || GO:0031119 tRNA pseudouridine synthesis
Phy000V1CX_SCHMA	Phy0003CCB_CAEEL	GO:0008033 tRNA processing || GO:0001522 pseudouridine synthesis || GO:0003723 RNA binding || GO:0009982 pseudouridine synthase activity
Phy000V1D8_SCHMA	Phy000Z2Y0_TRICA	GO:0007165 signal transduction
Phy000V1D8_SCHMA	Phy000WDLO_NEMVE	GO:0007165 signal transduction || GO:0005515 protein binding
Phy000V1DH_SCHMA	Phy00402WQ_MONBE	GO:0008380 RNA splicing || GO:0000228 nuclear chromosome || GO:0006338 chromatin remodeling
Phy000V1DH_SCHMA	Phy0005QUQ_DROME	GO:0030621 U4 snRNA binding || GO:0071011 || GO:0071013 || GO:0000398 nuclear mRNA splicing, via spliceosome || GO:0017070 U6 snRNA binding
Phy000V1DH_SCHMA	Phy0008K0Q_HUMAN	GO:0005737 cytoplasm || GO:0005634 nucleus
Phy000V1DH_SCHMA	Phy0002ZQ2_CAEEL	GO:0040011 locomotion || GO:0001703 gastrulation with mouth forming first || GO:0040020 regulation of meiosis || GO:0040007 growth || GO:0040010 positive regulation of growth rate || GO:0042127 regulation of cell proliferation || GO:0002119 nematode larval development || GO:0008406 gonad development || GO:0007281 germ cell development || GO:0009792 embryonic development ending in birth or egg hat…
Phy000V1DM_SCHMA	Phy000W8P2_NEMVE	GO:0016021 integral to membrane
Phy000V1DM_SCHMA	Phy0005QZN_DROME	GO:0016021 integral to membrane || GO:0007291 sperm individualization || GO:0008354 germ cell migration
Phy000V1DM_SCHMA	Phy00082F8_HUMAN	GO:0016021 integral to membrane || GO:0008654 phospholipid biosynthetic process || GO:0047184 1-acylglycerophosphocholine O-acyltransferase activity || GO:0005789 endoplasmic reticulum membrane
Phy000V1DM_SCHMA	Phy000342W_CAEEL	GO:0010171 body morphogenesis || GO:0016740 transferase activity || GO:0016021 integral to membrane
Phy000V1E3_SCHMA	Phy000W6OS_NEMVE	GO:0005515 protein binding
Phy000V1E3_SCHMA	Phy0024MNZ_TRICA	GO:0005515 protein binding
Phy000V1E4_SCHMA	Phy0008FYY_HUMAN	GO:0005515 protein binding || GO:0005732 small nucleolar ribonucleoprotein complex || GO:0006364 rRNA processing || GO:0030515 snoRNA binding || GO:0050896 response to stimulus || GO:0032040 small-subunit processome || GO:0007601 visual perception
Phy000V1E4_SCHMA	Phy0005SIM_DROME	GO:0032040 small-subunit processome || GO:0006364 rRNA processing
Phy000V1E4_SCHMA	Phy000Z5JK_TRICA	GO:0032040 small-subunit processome || GO:0006364 rRNA processing
Phy000V1E4_SCHMA	Phy003HK9A_CAEEL	GO:0040010 positive regulation of growth rate || GO:0032040 small-subunit processome || GO:0040007 growth || GO:0002119 nematode larval development || GO:0009792 embryonic development ending in birth or egg hatching || GO:0006364 rRNA processing || GO:0008340 determination of adult life span
Phy000V1EF_SCHMA	Phy00081J8_HUMAN	GO:0000118 histone deacetylase complex || GO:0000122 negative regulation of transcription from RNA polymerase II promoter || GO:0003700 transcription factor activity || GO:0004407 histone deacetylase activity || GO:0005489 electron transporter activity || GO:0005515 protein binding || GO:0005634 nucleus || GO:0006118 electron transport || GO:0006323 DNA packaging || GO:0006333 chromatin assembly …
Phy000V1ES_SCHMA	Phy0005MOZ_DROME	GO:0003735 structural constituent of ribosome || GO:0006412 translation || GO:0005762 mitochondrial large ribosomal subunit || GO:0042254 ribosome biogenesis
Phy000V1EV_SCHMA	Phy00085RR_HUMAN	GO:0005554 || GO:0005739 mitochondrion || GO:0006605 protein targeting || GO:0015031 protein transport || GO:0016020 membrane || GO:0031072 heat shock protein binding || GO:0005743 mitochondrial inner membrane || GO:0055085 transmembrane transport
Phy000V1EV_SCHMA	Phy000363X_CAEEL	GO:0002119 nematode larval development || GO:0040007 growth || GO:0005743 mitochondrial inner membrane || GO:0009792 embryonic development ending in birth or egg hatching || GO:0015031 protein transport || GO:0055085 transmembrane transport || GO:0040035 hermaphrodite genitalia development
Phy000V1EW_SCHMA	Phy0008FB6_HUMAN	GO:0000004 || GO:0000775 chromosome, centromeric region || GO:0005515 protein binding || GO:0005634 nucleus || GO:0005730 nucleolus || GO:0008270 zinc ion binding || GO:0030496 midbody || GO:0046872 metal ion binding
Phy000V1EW_SCHMA	Phy0005U89_DROME	GO:0000775 chromosome, centromeric region || GO:0030496 midbody || GO:0008270 zinc ion binding || GO:0005515 protein binding || GO:0005730 nucleolus
Phy000V1EW_SCHMA	Phy0010IG8_TRICA	GO:0005634 nucleus || GO:0008270 zinc ion binding
Phy000V1FA_SCHMA	Phy0005XE0_DROME	GO:0000338 protein deneddylation || GO:0005737 cytoplasm || GO:0050821 protein stabilization || GO:0019781 NEDD8 activating enzyme activity || GO:0032435 negative regulation of proteasomal ubiquitin-dependent protein catabolic process || GO:0048477 oogenesis || GO:0010843 promoter binding || GO:0005488 binding || GO:0005515 protein binding || GO:0007095 mitotic cell cycle G2/M transition DNA dama…
Phy000V1FA_SCHMA	Phy0008F2E_HUMAN	GO:0005515 protein binding || GO:0008180 signalosome || GO:0005737 cytoplasm || GO:0010388 cullin deneddylation
Phy000V1FA_SCHMA	Phy000Z6B0_TRICA	GO:0005488 binding
Phy000V1FA_SCHMA	Phy00036BM_CAEEL	GO:0000910 cytokinesis || GO:0005737 cytoplasm || GO:0030154 cell differentiation || GO:0040007 growth || GO:0002119 nematode larval development || GO:0009792 embryonic development ending in birth or egg hatching || GO:0040011 locomotion || GO:0005515 protein binding || GO:0048477 oogenesis || GO:0040035 hermaphrodite genitalia development || GO:0008180 signalosome
Phy000V1FC_SCHMA	Phy000WLTY_NEMVE	GO:0004692 cGMP-dependent protein kinase activity || GO:0006468 protein amino acid phosphorylation || GO:0005524 ATP binding
Phy000V1FC_SCHMA	Phy0005N2T_DROME	GO:0000166 nucleotide binding || GO:0030553 cGMP binding || GO:0006468 protein amino acid phosphorylation || GO:0030536 larval feeding behavior || GO:0007616 long-term memory || GO:0007614 short-term memory || GO:0008016 regulation of heart contraction || GO:0046959 habituation || GO:0005886 plasma membrane || GO:0004692 cGMP-dependent protein kinase activity || GO:0008345 larval locomotory behav…
Phy000V1FC_SCHMA	Phy00036F6_CAEEL	GO:0030553 cGMP binding || GO:0006468 protein amino acid phosphorylation || GO:0040015 negative regulation of multicellular organism growth || GO:0030308 negative regulation of cell growth || GO:0046621 negative regulation of organ growth || GO:0005634 nucleus || GO:0030431 sleep || GO:0008340 determination of adult life span || GO:0004692 cGMP-dependent protein kinase activity || GO:0046872 meta…
Phy000V1FR_SCHMA	Phy00402MM_MONBE	GO:0015986 ATP synthesis coupled proton transport || GO:0016469 proton-transporting two-sector ATPase complex || GO:0046933 hydrogen ion transporting ATP synthase activity, rotational mechanism || GO:0046961 proton-transporting ATPase activity, rotational mechanism || GO:0008553 hydrogen-exporting ATPase activity, phosphorylative mechanism
Phy000V1FR_SCHMA	Phy000WK71_NEMVE	GO:0015986 ATP synthesis coupled proton transport || GO:0046933 hydrogen ion transporting ATP synthase activity, rotational mechanism || GO:0015991 ATP hydrolysis coupled proton transport || GO:0033178 proton-transporting two-sector ATPase complex, catalytic domain || GO:0046961 proton-transporting ATPase activity, rotational mechanism || GO:0042777 plasma membrane ATP synthesis coupled proton tr…
Phy000V1FR_SCHMA	Phy0005RKS_DROME	GO:0005515 protein binding || GO:0033178 proton-transporting two-sector ATPase complex, catalytic domain || GO:0015986 ATP synthesis coupled proton transport || GO:0046961 proton-transporting ATPase activity, rotational mechanism || GO:0015991 ATP hydrolysis coupled proton transport
Phy000V1FR_SCHMA	Phy000Z7EP_TRICA	GO:0015986 ATP synthesis coupled proton transport || GO:0046933 hydrogen ion transporting ATP synthase activity, rotational mechanism || GO:0015991 ATP hydrolysis coupled proton transport || GO:0033178 proton-transporting two-sector ATPase complex, catalytic domain || GO:0046961 proton-transporting ATPase activity, rotational mechanism || GO:0042777 plasma membrane ATP synthesis coupled proton tr…
Phy000V1FR_SCHMA	Phy000377A_CAEEL	GO:0005737 cytoplasm || GO:0040010 positive regulation of growth rate || GO:0002119 nematode larval development || GO:0030728 ovulation || GO:0040007 growth || GO:0015991 ATP hydrolysis coupled proton transport || GO:0016324 apical plasma membrane || GO:0006898 receptor-mediated endocytosis || GO:0015986 ATP synthesis coupled proton transport || GO:0033178 proton-transporting two-sector ATPase co…
Phy000V1FT_SCHMA	Phy00404D2_MONBE	GO:0008080 N-acetyltransferase activity || GO:0003824 catalytic activity || GO:0005506 iron ion binding || GO:0004402 histone acetyltransferase activity
Phy000V1FT_SCHMA	Phy0008J9V_HUMAN	GO:0003824 catalytic activity || GO:0005506 iron ion binding || GO:0008080 N-acetyltransferase activity || GO:0015986 ATP synthesis coupled proton transport || GO:0016469 proton-transporting two-sector ATPase complex || GO:0046933 hydrogen ion transporting ATP synthase activity, rotational mechanism || GO:0046961 proton-transporting ATPase activity, rotational mechanism || GO:0005737 cytoplasm ||…
Phy000V1FT_SCHMA	Phy0005N54_DROME	GO:0003824 catalytic activity || GO:0005737 cytoplasm || GO:0007626 locomotory behavior || GO:0008023 transcription elongation factor complex || GO:0051124 synaptic growth at neuromuscular junction || GO:0051536 iron-sulfur cluster binding || GO:0004402 histone acetyltransferase activity || GO:0006357 regulation of transcription from RNA polymerase II promoter || GO:0006350 transcription || GO:00…
Phy000V1FT_SCHMA	Phy000Z5MC_TRICA	GO:0051536 iron-sulfur cluster binding || GO:0008080 N-acetyltransferase activity
Phy000V1FT_SCHMA	Phy000TOX9_CAEEL	GO:0005737 cytoplasm || GO:0040025 vulval development || GO:0008023 transcription elongation factor complex || GO:0048599 oocyte development || GO:0051536 iron-sulfur cluster binding || GO:0004402 histone acetyltransferase activity || GO:0008607 phosphorylase kinase regulator activity || GO:0046872 metal ion binding || GO:0007283 spermatogenesis || GO:0006357 regulation of transcription from RNA …
Phy000V1G3_SCHMA	Phy00400C1_MONBE	GO:0003824 catalytic activity || GO:0008152 metabolic process
Phy000V1G3_SCHMA	Phy000WDZF_NEMVE	GO:0003824 catalytic activity || GO:0016208 AMP binding || GO:0003987 acetate-CoA ligase activity
Phy000V1G3_SCHMA	Phy0008BZ7_HUMAN	GO:0003824 catalytic activity || GO:0003987 acetate-CoA ligase activity || GO:0005515 protein binding || GO:0005737 cytoplasm || GO:0008152 metabolic process || GO:0008610 lipid biosynthetic process || GO:0016208 AMP binding || GO:0016874 ligase activity || GO:0005634 nucleus || GO:0006805 xenobiotic metabolic process || GO:0005829 cytosol || GO:0005524 ATP binding || GO:0006069 ethanol oxidation
Phy000V1G3_SCHMA	Phy000Z9M8_TRICA	GO:0003987 acetate-CoA ligase activity || GO:0016208 AMP binding
Phy000V1G3_SCHMA	Phy00034C9_CAEEL	GO:0003987 acetate-CoA ligase activity || GO:0016208 AMP binding || GO:0019915 lipid storage
Phy000V1G4_SCHMA	Phy000WJOX_NEMVE	GO:0005515 protein binding
Phy000V1G4_SCHMA	Phy0005SXF_DROME	GO:0005515 protein binding
Phy000V1G4_SCHMA	Phy00088PD_HUMAN	GO:0005813 centrosome || GO:0005634 nucleus || GO:0030496 midbody || GO:0006355 regulation of transcription, DNA-dependent || GO:0006350 transcription || GO:0006351 transcription, DNA-dependent || GO:0005515 protein binding
Phy000V1G4_SCHMA	Phy000Z7GM_TRICA	GO:0005515 protein binding
Phy000V1GA_SCHMA	Phy000WJWO_NEMVE	GO:0000502 proteasome complex || GO:0030234 enzyme regulator activity || GO:0042176 regulation of protein catabolic process || GO:0005488 binding
Phy000V1GA_SCHMA	Phy0005ONA_DROME	GO:0004175 endopeptidase activity || GO:0005838 proteasome regulatory particle || GO:0030234 enzyme regulator activity || GO:0042176 regulation of protein catabolic process || GO:0005515 protein binding || GO:0006508 proteolysis
Phy000V1GA_SCHMA	Phy000878K_HUMAN	GO:0000502 proteasome complex || GO:0005488 binding || GO:0005829 cytosol || GO:0030234 enzyme regulator activity || GO:0016071 mRNA metabolic process || GO:0016032 viral reproduction || GO:0000084 S phase of mitotic cell cycle || GO:0006915 apoptosis || GO:0000082 G1/S transition of mitotic cell cycle || GO:0000216 M/G1 transition of mitotic cell cycle || GO:0031145 anaphase-promoting complex-de…
Phy000V1GA_SCHMA	Phy000Z64O_TRICA	GO:0000502 proteasome complex || GO:0030234 enzyme regulator activity || GO:0042176 regulation of protein catabolic process
Phy000V1GA_SCHMA	Phy00035BK_CAEEL	GO:0000003 reproduction || GO:0030234 enzyme regulator activity || GO:0002119 nematode larval development || GO:0042176 regulation of protein catabolic process || GO:0009792 embryonic development ending in birth or egg hatching || GO:0005515 protein binding || GO:0008340 determination of adult life span || GO:0000502 proteasome complex || GO:0040007 growth
Phy000V1GB_SCHMA	Phy004055K_MONBE	GO:0003735 structural constituent of ribosome || GO:0005622 intracellular || GO:0005840 ribosome || GO:0006412 translation
Phy000V1GB_SCHMA	Phy000WA4U_NEMVE	GO:0003735 structural constituent of ribosome || GO:0005840 ribosome || GO:0006412 translation
Phy000V1GB_SCHMA	Phy000Z5CZ_TRICA	GO:0003735 structural constituent of ribosome || GO:0005840 ribosome || GO:0006412 translation
Phy000V1GB_SCHMA	Phy00031U0_CAEEL	GO:0040010 positive regulation of growth rate || GO:0040015 negative regulation of multicellular organism growth || GO:0000003 reproduction || GO:0040018 positive regulation of multicellular organism growth || GO:0002119 nematode larval development || GO:0003735 structural constituent of ribosome || GO:0009792 embryonic development ending in birth or egg hatching || GO:0040007 growth || GO:000641…
Phy000V1H1_SCHMA	Phy000W7HC_NEMVE	GO:0006888 ER to Golgi vesicle-mediated transport || GO:0005622 intracellular
Phy000V1H1_SCHMA	Phy00089WB_HUMAN	GO:0001501 skeletal system development || GO:0005478 || GO:0005622 intracellular || GO:0005783 endoplasmic reticulum || GO:0005795 Golgi stack || GO:0006350 transcription || GO:0006355 regulation of transcription, DNA-dependent || GO:0006810 transport || GO:0006888 ER to Golgi vesicle-mediated transport || GO:0008134 transcription factor binding || GO:0005794 Golgi apparatus || GO:0006351 transcr…
Phy000V1H1_SCHMA	Phy0010KMX_TRICA	GO:0006888 ER to Golgi vesicle-mediated transport || GO:0005622 intracellular
Phy000V1H1_SCHMA	Phy0003D69_CAEEL	GO:0006888 ER to Golgi vesicle-mediated transport || GO:0005622 intracellular
Phy000V1HL_SCHMA	Phy00402U8_MONBE	GO:0006470 protein amino acid dephosphorylation || GO:0008138 protein tyrosine/serine/threonine phosphatase activity || GO:0004721 phosphoprotein phosphatase activity
Phy000V1HN_SCHMA	Phy0003574_CAEEL	GO:0009792 embryonic development ending in birth or egg hatching
Phy000V1HP_SCHMA	Phy0008FH5_HUMAN	GO:0009117 nucleotide metabolic process || GO:0016787 hydrolase activity || GO:0016021 integral to membrane || GO:0005576 extracellular region || GO:0016042 lipid catabolic process || GO:0005886 plasma membrane
Phy000V1HP_SCHMA	Phy0003DBU_CAEEL	GO:0003824 catalytic activity || GO:0055120 striated muscle dense body || GO:0031674 I band
Phy000V1HU_SCHMA	Phy00402FO_MONBE	GO:0016787 hydrolase activity
Phy000V1HU_SCHMA	Phy00085U0_HUMAN	GO:0016787 hydrolase activity || GO:0046872 metal ion binding
Phy000V1HX_SCHMA	Phy000WLKV_NEMVE	GO:0016881 acid-amino acid ligase activity || GO:0006464 protein modification process || GO:0005622 intracellular
Phy000V1HX_SCHMA	Phy0005Q6K_DROME	GO:0004842 ubiquitin-protein ligase activity || GO:0005737 cytoplasm || GO:0040011 locomotion || GO:0007623 circadian rhythm || GO:0007616 long-term memory || GO:0048813 dendrite morphogenesis
Phy000V1HX_SCHMA	Phy00249NV_HUMAN	GO:0007420 brain development || GO:0005634 nucleus || GO:0044419 interspecies interaction between organisms || GO:0006511 ubiquitin-dependent protein catabolic process || GO:0042787 protein ubiquitination during ubiquitin-dependent protein catabolic process || GO:0005515 protein binding || GO:0000502 proteasome complex || GO:0070936 || GO:0004842 ubiquitin-protein ligase activity
Phy000V1HX_SCHMA	Phy0010J51_TRICA	GO:0016881 acid-amino acid ligase activity || GO:0006464 protein modification process || GO:0005622 intracellular
Phy000V1HY_SCHMA	Phy003ZZZO_MONBE	GO:0001682 tRNA 5'-leader removal || GO:0004526 ribonuclease P activity
Phy000V1HY_SCHMA	Phy000WDB0_NEMVE	GO:0001682 tRNA 5'-leader removal || GO:0004526 ribonuclease P activity
Phy000V1HY_SCHMA	Phy0008JLV_HUMAN	GO:0000171 ribonuclease MRP activity || GO:0000172 ribonuclease MRP complex || GO:0001682 tRNA 5'-leader removal || GO:0004526 ribonuclease P activity || GO:0005634 nucleus || GO:0005655 nucleolar ribonuclease P complex || GO:0016078 tRNA catabolic process || GO:0016787 hydrolase activity || GO:0042802 identical protein binding
Phy000V1HY_SCHMA	Phy0010JJ4_TRICA	GO:0001682 tRNA 5'-leader removal || GO:0004526 ribonuclease P activity
Phy000V1HY_SCHMA	Phy00034WO_CAEEL	GO:0002119 nematode larval development || GO:0040010 positive regulation of growth rate || GO:0004526 ribonuclease P activity || GO:0040007 growth || GO:0006898 receptor-mediated endocytosis || GO:0001682 tRNA 5'-leader removal || GO:0009792 embryonic development ending in birth or egg hatching || GO:0010171 body morphogenesis
Phy000V1IB_SCHMA	Phy000WKVO_NEMVE	GO:0004872 receptor activity || GO:0005488 binding
Phy000V1IL_SCHMA	Phy0008FMA_HUMAN	GO:0003677 DNA binding || GO:0003697 single-stranded DNA binding || GO:0003713 transcription coactivator activity || GO:0005634 nucleus || GO:0005667 transcription factor complex || GO:0006350 transcription || GO:0006357 regulation of transcription from RNA polymerase II promoter || GO:0005515 protein binding || GO:0005730 nucleolus || GO:0006355 regulation of transcription, DNA-dependent || GO:0…
Phy000V1IL_SCHMA	Phy0005NKV_DROME	GO:0003677 DNA binding || GO:0005634 nucleus || GO:0003713 transcription coactivator activity || GO:0006355 regulation of transcription, DNA-dependent || GO:0006350 transcription || GO:0006351 transcription, DNA-dependent
Phy000V1IL_SCHMA	Phy000Z871_TRICA	GO:0006355 regulation of transcription, DNA-dependent || GO:0003713 transcription coactivator activity || GO:0003677 DNA binding
Phy000V1IL_SCHMA	Phy00037ST_CAEEL	GO:0003677 DNA binding || GO:0005634 nucleus || GO:0003713 transcription coactivator activity || GO:0006355 regulation of transcription, DNA-dependent || GO:0006350 transcription || GO:0006351 transcription, DNA-dependent
Phy000V1IM_SCHMA	Phy001R8EE_HUMAN	GO:0006986 response to unfolded protein || GO:0005811 lipid particle || GO:0005783 endoplasmic reticulum || GO:0005515 protein binding
Phy000V1IP_SCHMA	Phy0005P0P_DROME	GO:0016021 integral to membrane || GO:0055085 transmembrane transport
Phy000V1IP_SCHMA	Phy000Z3D0_TRICA	GO:0016021 integral to membrane || GO:0055085 transmembrane transport
Phy000V1IP_SCHMA	Phy000TOC6_CAEEL	GO:0016021 integral to membrane || GO:0055085 transmembrane transport
Phy000V1J1_SCHMA	Phy000WK5T_NEMVE	GO:0003735 structural constituent of ribosome || GO:0005840 ribosome || GO:0006412 translation
Phy000V1J1_SCHMA	Phy0005PB2_DROME	GO:0003735 structural constituent of ribosome || GO:0000022 mitotic spindle elongation || GO:0005840 ribosome || GO:0005515 protein binding || GO:0006412 translation
Phy000V1J1_SCHMA	Phy00089UF_HUMAN	GO:0003723 RNA binding || GO:0003735 structural constituent of ribosome || GO:0005840 ribosome || GO:0005842 || GO:0006412 translation || GO:0031018 endocrine pancreas development || GO:0022625 cytosolic large ribosomal subunit || GO:0019083 viral transcription || GO:0005515 protein binding || GO:0006415 translational termination || GO:0006414 translational elongation
Phy000V1J1_SCHMA	Phy000Z1BV_TRICA	GO:0003735 structural constituent of ribosome || GO:0005840 ribosome || GO:0006412 translation
Phy000V1J1_SCHMA	Phy0003BH1_CAEEL	GO:0005840 ribosome || GO:0002119 nematode larval development || GO:0003735 structural constituent of ribosome || GO:0009792 embryonic development ending in birth or egg hatching || GO:0005515 protein binding || GO:0006412 translation || GO:0040007 growth
Phy000V1JF_SCHMA	Phy00085O8_HUMAN	GO:0000318 protein-methionine-R-oxide reductase activity || GO:0005634 nucleus || GO:0005737 cytoplasm || GO:0008270 zinc ion binding || GO:0008372 || GO:0008430 selenium binding || GO:0016491 oxidoreductase activity || GO:0030091 protein repair || GO:0046872 metal ion binding || GO:0008113 peptide-methionine-(S)-S-oxide reductase activity || GO:0055114 oxidation reduction
Phy000V1JF_SCHMA	Phy00035DY_CAEEL	GO:0008113 peptide-methionine-(S)-S-oxide reductase activity || GO:0046872 metal ion binding || GO:0055114 oxidation reduction
Phy000V1JU_SCHMA	Phy000W85N_NEMVE	GO:0016020 membrane || GO:0055085 transmembrane transport
Phy000V1JU_SCHMA	Phy0008E4D_HUMAN	GO:0005279 || GO:0006810 transport || GO:0006865 amino acid transport || GO:0016020 membrane || GO:0016021 integral to membrane || GO:0006813 potassium ion transport || GO:0015293 symporter activity
Phy000V1JU_SCHMA	Phy0005UUA_DROME	GO:0005515 protein binding || GO:0016020 membrane || GO:0055085 transmembrane transport
Phy000V1KZ_SCHMA	Phy000866L_HUMAN	GO:0005515 protein binding || GO:0005634 nucleus || GO:0005737 cytoplasm || GO:0008285 negative regulation of cell proliferation || GO:0016055 Wnt receptor signaling pathway || GO:0042393 histone binding || GO:0035066 positive regulation of histone acetylation || GO:0003714 transcription corepressor activity || GO:0003713 transcription coactivator activity || GO:0010843 promoter binding || GO:007…
Phy000V1L0_SCHMA	Phy0008BD1_HUMAN	GO:0000166 nucleotide binding || GO:0003677 DNA binding || GO:0003690 double-stranded DNA binding || GO:0004003 ATP-dependent DNA helicase activity || GO:0004386 helicase activity || GO:0005515 protein binding || GO:0005524 ATP binding || GO:0005634 nucleus || GO:0005737 cytoplasm || GO:0005958 DNA-dependent protein kinase-DNA ligase 4 complex || GO:0006303 double-strand break repair via nonhomol…
Phy000V1L0_SCHMA	Phy0005ODQ_DROME	GO:0003677 DNA binding || GO:0000723 telomere maintenance || GO:0042624 ATPase activity, uncoupled || GO:0006303 double-strand break repair via nonhomologous end joining || GO:0004003 ATP-dependent DNA helicase activity || GO:0005634 nucleus || GO:0005515 protein binding
Phy000V1L1_SCHMA	Phy001R86Q_HUMAN	GO:0034707 chloride channel complex || GO:0005829 cytosol || GO:0005254 chloride channel activity || GO:0030054 cell junction
Phy000V1L3_SCHMA	Phy000Z7DZ_TRICA	GO:0016021 integral to membrane || GO:0042626 ATPase activity, coupled to transmembrane movement of substances || GO:0005524 ATP binding
Phy000V1L3_SCHMA	Phy000WM7S_NEMVE	GO:0016021 integral to membrane || GO:0005254 chloride channel activity || GO:0042626 ATPase activity, coupled to transmembrane movement of substances || GO:0005524 ATP binding
Phy000V1L4_SCHMA	Phy000WJH3_NEMVE	GO:0005509 calcium ion binding
Phy000V1L4_SCHMA	Phy0008FWJ_HUMAN	GO:0005509 calcium ion binding || GO:0005814 centriole || GO:0007067 mitosis || GO:0007098 centrosome cycle || GO:0051301 cell division
Phy000V1L7_SCHMA	Phy000WEBM_NEMVE	GO:0005743 mitochondrial inner membrane || GO:0016021 integral to membrane || GO:0005488 binding || GO:0055085 transmembrane transport
Phy000V1L7_SCHMA	Phy0008366_HUMAN	GO:0005488 binding || GO:0005739 mitochondrion || GO:0005743 mitochondrial inner membrane || GO:0005887 integral to plasma membrane || GO:0006091 generation of precursor metabolites and energy || GO:0006810 transport || GO:0015293 symporter activity || GO:0015320 phosphate carrier activity || GO:0016020 membrane
Phy000V1L7_SCHMA	Phy000Z7AK_TRICA	GO:0006310 DNA recombination || GO:0016021 integral to membrane || GO:0006810 transport || GO:0015074 DNA integration || GO:0003677 DNA binding || GO:0055085 transmembrane transport
Phy000V1L7_SCHMA	Phy000TO0Q_CAEEL	GO:0040010 positive regulation of growth rate || GO:0006810 transport || GO:0040007 growth || GO:0016021 integral to membrane || GO:0002119 nematode larval development || GO:0009792 embryonic development ending in birth or egg hatching || GO:0005488 binding || GO:0055085 transmembrane transport || GO:0040035 hermaphrodite genitalia development
Phy000V1LB_SCHMA	Phy00405EJ_MONBE	GO:0006520 cellular amino acid metabolic process || GO:0003962 cystathionine gamma-synthase activity
Phy000V1LB_SCHMA	Phy000WDYR_NEMVE	GO:0003824 catalytic activity || GO:0006520 cellular amino acid metabolic process || GO:0030170 pyridoxal phosphate binding
Phy000V1LB_SCHMA	Phy0007Y9K_HUMAN	GO:0004123 cystathionine gamma-lyase activity || GO:0008652 cellular amino acid biosynthetic process || GO:0016829 lyase activity || GO:0019344 cysteine biosynthetic process || GO:0005737 cytoplasm || GO:0051289 protein homotetramerization || GO:0080146 || GO:0070814 hydrogen sulfide biosynthetic process || GO:0030170 pyridoxal phosphate binding || GO:0018272 protein-pyridoxal-5-phosphate linkage…
Phy000V1LB_SCHMA	Phy0005YSW_DROME	GO:0000096 sulfur amino acid metabolic process || GO:0004123 cystathionine gamma-lyase activity || GO:0030170 pyridoxal phosphate binding || GO:0005515 protein binding || GO:0080146
Phy000V1LB_SCHMA	Phy000Z936_TRICA	GO:0003824 catalytic activity || GO:0006520 cellular amino acid metabolic process || GO:0030170 pyridoxal phosphate binding
Phy000V1LH_SCHMA	Phy00403LK_MONBE	GO:0007242 intracellular signaling cascade || GO:0006118 electron transport
Phy000V1LH_SCHMA	Phy000WDP7_NEMVE	GO:0035091 phosphoinositide binding || GO:0007154 cell communication || GO:0005515 protein binding
Phy000V1LH_SCHMA	Phy0005N1U_DROME	GO:0005515 protein binding || GO:0035091 phosphoinositide binding || GO:0007154 cell communication
Phy000V1LO_SCHMA	Phy000WL1P_NEMVE	GO:0006470 protein amino acid dephosphorylation || GO:0004725 protein tyrosine phosphatase activity
Phy000V1LO_SCHMA	Phy0005NBG_DROME	GO:0004437 inositol or phosphatidylinositol phosphatase activity || GO:0000278 mitotic cell cycle || GO:0008138 protein tyrosine/serine/threonine phosphatase activity || GO:0006470 protein amino acid dephosphorylation || GO:0004725 protein tyrosine phosphatase activity || GO:0005515 protein binding || GO:0007059 chromosome segregation
Phy000V1LO_SCHMA	Phy000Z9LT_TRICA	GO:0004725 protein tyrosine phosphatase activity
Phy000V1LO_SCHMA	Phy0002YZT_CAEEL	GO:0004725 protein tyrosine phosphatase activity || GO:0060099 regulation of phagocytosis, engulfment || GO:0005886 plasma membrane || GO:0045806 negative regulation of endocytosis || GO:0046839 phospholipid dephosphorylation || GO:0005829 cytosol
Phy000V1LZ_SCHMA	Phy000WJY9_NEMVE	GO:0005737 cytoplasm || GO:0051301 cell division || GO:0007049 cell cycle
Phy000V1LZ_SCHMA	Phy0007ZUX_HUMAN	GO:0005737 cytoplasm || GO:0007050 cell cycle arrest || GO:0008284 positive regulation of cell proliferation || GO:0007346 regulation of mitotic cell cycle || GO:0051301 cell division
Phy000V1M6_SCHMA	Phy000WDRK_NEMVE	GO:0003746 translation elongation factor activity || GO:0005853 eukaryotic translation elongation factor 1 complex
Phy000V1M6_SCHMA	Phy00081J5_HUMAN	GO:0003746 translation elongation factor activity || GO:0005515 protein binding || GO:0005622 intracellular || GO:0005853 eukaryotic translation elongation factor 1 complex || GO:0006412 translation || GO:0006414 translational elongation || GO:0009615 response to virus || GO:0005829 cytosol
Phy000V1M6_SCHMA	Phy0005UAW_DROME	GO:0003746 translation elongation factor activity || GO:0005875 microtubule associated complex || GO:0005634 nucleus || GO:0035071 salivary gland cell autophagic cell death || GO:0005853 eukaryotic translation elongation factor 1 complex
Phy000V1M6_SCHMA	Phy000Z5RS_TRICA	GO:0003746 translation elongation factor activity || GO:0005853 eukaryotic translation elongation factor 1 complex
Phy000V1M6_SCHMA	Phy0003B57_CAEEL	GO:0000003 reproduction || GO:0040010 positive regulation of growth rate || GO:0009792 embryonic development ending in birth or egg hatching || GO:0005515 protein binding || GO:0003746 translation elongation factor activity || GO:0005853 eukaryotic translation elongation factor 1 complex
Phy000V1M7_SCHMA	Phy003ZZL0_MONBE	GO:0004840 || GO:0006464 protein modification process || GO:0006512 ubiquitin cycle || GO:0004842 ubiquitin-protein ligase activity
Phy000V1M7_SCHMA	Phy000WB4U_NEMVE	GO:0016881 acid-amino acid ligase activity || GO:0019787 small conjugating protein ligase activity || GO:0043687 post-translational protein modification || GO:0051246 regulation of protein metabolic process || GO:0005524 ATP binding
Phy000V1M7_SCHMA	Phy00036JQ_CAEEL	GO:0019787 small conjugating protein ligase activity || GO:0043687 post-translational protein modification || GO:0051246 regulation of protein metabolic process || GO:0016881 acid-amino acid ligase activity || GO:0009792 embryonic development ending in birth or egg hatching || GO:0005515 protein binding || GO:2000008 || GO:0005524 ATP binding
Phy000V1MB_SCHMA	Phy003J1QK_HUMAN	GO:0005515 protein binding
Phy000V1MB_SCHMA	Phy0003EN2_CAEEL	GO:0005515 protein binding
Phy000V1MI_SCHMA	Phy000WG5G_NEMVE	GO:0046872 metal ion binding || GO:0016874 ligase activity || GO:0005524 ATP binding
Phy000V1MI_SCHMA	Phy0024LLF_DROME	GO:0005813 centrosome || GO:0010824 regulation of centrosome duplication || GO:0007052 mitotic spindle organization || GO:0004775 succinate-CoA ligase (ADP-forming) activity || GO:0046872 metal ion binding || GO:0016874 ligase activity || GO:0005875 microtubule associated complex || GO:0005524 ATP binding
Phy000V1MI_SCHMA	Phy00083PP_HUMAN	GO:0004775 succinate-CoA ligase (ADP-forming) activity || GO:0005739 mitochondrion || GO:0006099 tricarboxylic acid cycle || GO:0006104 succinyl-CoA metabolic process || GO:0006781 succinyl-CoA pathway || GO:0008152 metabolic process || GO:0016874 ligase activity || GO:0005515 protein binding || GO:0005759 mitochondrial matrix || GO:0046872 metal ion binding || GO:0005524 ATP binding
Phy000V1MI_SCHMA	Phy000Z8CN_TRICA	GO:0046872 metal ion binding || GO:0016874 ligase activity || GO:0005524 ATP binding
Phy000V1MI_SCHMA	Phy0003EJT_CAEEL	GO:0003824 catalytic activity || GO:0004775 succinate-CoA ligase (ADP-forming) activity || GO:0006099 tricarboxylic acid cycle || GO:0046872 metal ion binding || GO:0005739 mitochondrion || GO:0005524 ATP binding
Phy000V1MK_SCHMA	Phy000WK6I_NEMVE	GO:0016742 || GO:0004479 methionyl-tRNA formyltransferase activity || GO:0009058 biosynthetic process
Phy000V1MK_SCHMA	Phy000856J_HUMAN	GO:0004479 methionyl-tRNA formyltransferase activity || GO:0005739 mitochondrion || GO:0006412 translation || GO:0008168 methyltransferase activity || GO:0009058 biosynthetic process || GO:0016740 transferase activity
Phy000V1MV_SCHMA	Phy000WLU5_NEMVE	GO:0016485 protein processing || GO:0016021 integral to membrane
Phy000V1MV_SCHMA	Phy0007Z1P_HUMAN	GO:0005515 protein binding || GO:0005624 membrane fraction || GO:0005783 endoplasmic reticulum || GO:0005794 Golgi apparatus || GO:0005887 integral to plasma membrane || GO:0006509 membrane protein ectodomain proteolysis || GO:0007220 Notch receptor processing || GO:0016020 membrane || GO:0016021 integral to membrane || GO:0016485 protein processing || GO:0042987 amyloid precursor protein catabol…
Phy000V1MV_SCHMA	Phy000Z2QG_TRICA	GO:0016485 protein processing || GO:0016021 integral to membrane
Phy000V1MV_SCHMA	Phy000300Q_CAEEL	GO:0048598 embryonic morphogenesis || GO:0040010 positive regulation of growth rate || GO:0007219 Notch signaling pathway || GO:0018991 oviposition || GO:0016021 integral to membrane || GO:0009792 embryonic development ending in birth or egg hatching || GO:0060581 cell fate commitment involved in pattern specification || GO:0005886 plasma membrane || GO:0016485 protein processing || GO:0060465 ph…
Phy000V1MZ_SCHMA	Phy000W8MV_NEMVE	GO:0003676 nucleic acid binding || GO:0005622 intracellular
Phy000V1MZ_SCHMA	Phy00264RK_HUMAN	GO:0003676 nucleic acid binding || GO:0005622 intracellular
Phy000V1MZ_SCHMA	Phy0005RRX_DROME	GO:0003676 nucleic acid binding || GO:0005515 protein binding || GO:0005622 intracellular
Phy000V1MZ_SCHMA	Phy0010J9B_TRICA	GO:0003676 nucleic acid binding || GO:0005622 intracellular
Phy000V1MZ_SCHMA	Phy0003BDR_CAEEL	GO:0003676 nucleic acid binding || GO:0008270 zinc ion binding || GO:0005622 intracellular
Phy000V1N1_SCHMA	Phy00081JB_HUMAN	GO:0005615 extracellular space || GO:0015018 galactosylgalactosylxylosylprotein 3-beta-glucuronosyltransferase activity || GO:0016020 membrane || GO:0016021 integral to membrane || GO:0030145 manganese ion binding || GO:0006024 glycosaminoglycan biosynthetic process || GO:0000139 Golgi membrane
Phy000V1N2_SCHMA	Phy000WE6Q_NEMVE	GO:0017111 nucleoside-triphosphatase activity || GO:0005524 ATP binding
Phy000V1N2_SCHMA	Phy0008BE0_HUMAN	GO:0033617 mitochondrial respiratory chain complex IV assembly || GO:0034551 mitochondrial respiratory chain complex III assembly || GO:0032981 mitochondrial respiratory chain complex I assembly || GO:0016021 integral to membrane || GO:0017111 nucleoside-triphosphatase activity || GO:0005750 mitochondrial respiratory chain complex III || GO:0005515 protein binding || GO:0005524 ATP binding
Phy000V1N2_SCHMA	Phy0005NTC_DROME	GO:0000166 nucleotide binding || GO:0042624 ATPase activity, uncoupled || GO:0016887 ATPase activity || GO:0005524 ATP binding
Phy000V1N2_SCHMA	Phy000Z6WO_TRICA	GO:0017111 nucleoside-triphosphatase activity || GO:0005524 ATP binding
Phy000V1N2_SCHMA	Phy00032MR_CAEEL	GO:0040010 positive regulation of growth rate || GO:0006898 receptor-mediated endocytosis || GO:0040007 growth || GO:0002119 nematode larval development || GO:0017111 nucleoside-triphosphatase activity || GO:0009792 embryonic development ending in birth or egg hatching || GO:0005524 ATP binding
Phy000V1N3_SCHMA	Phy003ZZOV_MONBE	GO:0003743 translation initiation factor activity || GO:0005525 GTP binding || GO:0006413 translational initiation || GO:0006412 translation
Phy000V1N3_SCHMA	Phy0005U86_DROME	GO:0000166 nucleotide binding || GO:0005525 GTP binding || GO:0003924 GTPase activity || GO:0005622 intracellular || GO:0003743 translation initiation factor activity
Phy000V1N3_SCHMA	Phy0008AC1_HUMAN	GO:0000166 nucleotide binding || GO:0003743 translation initiation factor activity || GO:0005525 GTP binding || GO:0005622 intracellular || GO:0005739 mitochondrion || GO:0006412 translation || GO:0006446 regulation of translational initiation || GO:0003924 GTPase activity || GO:0043024 ribosomal small subunit binding
Phy000V1N3_SCHMA	Phy0024MOM_TRICA	GO:0003924 GTPase activity || GO:0005525 GTP binding
Phy000V1N3_SCHMA	Phy0003AW7_CAEEL	GO:0040010 positive regulation of growth rate || GO:0006898 receptor-mediated endocytosis || GO:0003924 GTPase activity || GO:0005622 intracellular || GO:0003743 translation initiation factor activity || GO:0005525 GTP binding
Phy000V1N4_SCHMA	Phy000PI47_DROME	GO:0006885 regulation of pH || GO:0015385 sodium:hydrogen antiporter activity || GO:0016021 integral to membrane || GO:0006814 sodium ion transport
Phy000V1N4_SCHMA	Phy000Z5QX_TRICA	GO:0006885 regulation of pH || GO:0005634 nucleus || GO:0006814 sodium ion transport || GO:0003677 DNA binding || GO:0015385 sodium:hydrogen antiporter activity || GO:0016021 integral to membrane
Phy000V1N4_SCHMA	Phy0003EI2_CAEEL	GO:0006885 regulation of pH || GO:0015385 sodium:hydrogen antiporter activity || GO:0016021 integral to membrane || GO:0006814 sodium ion transport
Phy000V1N6_SCHMA	Phy000W9LV_NEMVE	GO:0005737 cytoplasm || GO:0006950 response to stress || GO:0051087 chaperone binding || GO:0001671 ATPase activator activity
Phy000V1N6_SCHMA	Phy0005OW7_DROME	GO:0005737 cytoplasm || GO:0006950 response to stress || GO:0051087 chaperone binding || GO:0001671 ATPase activator activity
Phy000V1N6_SCHMA	Phy000Z5LE_TRICA	GO:0005737 cytoplasm || GO:0006950 response to stress || GO:0051087 chaperone binding || GO:0001671 ATPase activator activity
Phy000V1N6_SCHMA	Phy0003BXD_CAEEL	GO:0001671 ATPase activator activity || GO:0005737 cytoplasm || GO:0006950 response to stress || GO:0051087 chaperone binding
Phy000V1N7_SCHMA	Phy00403CO_MONBE	GO:0000166 nucleotide binding || GO:0017111 nucleoside-triphosphatase activity || GO:0005524 ATP binding || GO:0016817 hydrolase activity, acting on acid anhydrides
Phy000V1N7_SCHMA	Phy000WD5N_NEMVE	GO:0017111 nucleoside-triphosphatase activity || GO:0005524 ATP binding
Phy000V1N7_SCHMA	Phy0005SU3_DROME	GO:0000166 nucleotide binding || GO:0017111 nucleoside-triphosphatase activity || GO:0005524 ATP binding
Phy000V1N7_SCHMA	Phy000Z7RG_TRICA	GO:0017111 nucleoside-triphosphatase activity || GO:0005524 ATP binding
Phy000V1N7_SCHMA	Phy00032ZA_CAEEL	GO:0000910 cytokinesis || GO:0040010 positive regulation of growth rate || GO:0006898 receptor-mediated endocytosis || GO:0040007 growth || GO:0035046 pronuclear migration || GO:0002119 nematode larval development || GO:0017111 nucleoside-triphosphatase activity || GO:0009792 embryonic development ending in birth or egg hatching || GO:0018996 molting cycle, collagen and cuticulin-based cuticle ||…
Phy000V1NA_SCHMA	Phy000Z9N7_TRICA	GO:0046872 metal ion binding
Phy000V1NA_SCHMA	Phy0003DNB_CAEEL	GO:0003779 actin binding || GO:0005737 cytoplasm || GO:0005856 cytoskeleton || GO:0046872 metal ion binding || GO:0005886 plasma membrane
Phy000V1NC_SCHMA	Phy000WCSN_NEMVE	GO:0016881 acid-amino acid ligase activity || GO:0019787 small conjugating protein ligase activity || GO:0043687 post-translational protein modification || GO:0051246 regulation of protein metabolic process
Phy000V1NC_SCHMA	Phy001R8DB_HUMAN	GO:0005737 cytoplasm || GO:0005634 nucleus || GO:0006915 apoptosis || GO:0051246 regulation of protein metabolic process || GO:0004842 ubiquitin-protein ligase activity || GO:0005524 ATP binding
Phy000V1NE_SCHMA	Phy000WMIZ_NEMVE	GO:0008415 acyltransferase activity
Phy000V1NE_SCHMA	Phy001R4PM_HUMAN	GO:0005634 nucleus || GO:0016021 integral to membrane || GO:0005515 protein binding || GO:0005789 endoplasmic reticulum membrane
Phy000V1NE_SCHMA	Phy000Z5SE_TRICA	GO:0008415 acyltransferase activity
Phy000V1NE_SCHMA	Phy000357V_CAEEL	GO:0008152 metabolic process || GO:0016021 integral to membrane || GO:0008415 acyltransferase activity
Phy000V1NM_SCHMA	Phy003ZZ3T_MONBE	GO:0005489 electron transporter activity || GO:0005743 mitochondrial inner membrane || GO:0006118 electron transport || GO:0008137 NADH dehydrogenase (ubiquinone) activity
Phy000V1NM_SCHMA	Phy000WDVA_NEMVE	GO:0008137 NADH dehydrogenase (ubiquinone) activity || GO:0016020 membrane || GO:0009055 electron carrier activity
Phy000V1NM_SCHMA	Phy0008359_HUMAN	GO:0003954 NADH dehydrogenase activity || GO:0005489 electron transporter activity || GO:0005739 mitochondrion || GO:0006118 electron transport || GO:0007585 respiratory gaseous exchange || GO:0008137 NADH dehydrogenase (ubiquinone) activity || GO:0016020 membrane || GO:0016491 oxidoreductase activity || GO:0006810 transport || GO:0022900 electron transport chain || GO:0005747 mitochondrial respi…
Phy000V1NM_SCHMA	Phy0005MXU_DROME	GO:0005489 electron transporter activity || GO:0008137 NADH dehydrogenase (ubiquinone) activity || GO:0016020 membrane || GO:0005515 protein binding || GO:0009055 electron carrier activity
Phy000V1NM_SCHMA	Phy000Z5GF_TRICA	GO:0008137 NADH dehydrogenase (ubiquinone) activity || GO:0016020 membrane || GO:0009055 electron carrier activity
Phy000V1NM_SCHMA	Phy000TNSB_CAEEL	GO:0008137 NADH dehydrogenase (ubiquinone) activity || GO:0006810 transport || GO:0005743 mitochondrial inner membrane || GO:0022900 electron transport chain || GO:0070469 respiratory chain || GO:0009055 electron carrier activity
Phy000V1NT_SCHMA	Phy00401XS_MONBE	GO:0004812 aminoacyl-tRNA ligase activity || GO:0005524 ATP binding || GO:0006418 tRNA aminoacylation for protein translation || GO:0004830 tryptophan-tRNA ligase activity || GO:0006436 tryptophanyl-tRNA aminoacylation
Phy000V1NT_SCHMA	Phy000WHFX_NEMVE	GO:0005737 cytoplasm || GO:0004830 tryptophan-tRNA ligase activity || GO:0006436 tryptophanyl-tRNA aminoacylation || GO:0005524 ATP binding
Phy000V1NT_SCHMA	Phy0005RZW_DROME	GO:0004812 aminoacyl-tRNA ligase activity || GO:0005737 cytoplasm || GO:0004830 tryptophan-tRNA ligase activity || GO:0006436 tryptophanyl-tRNA aminoacylation || GO:0005524 ATP binding || GO:0007040 lysosome organization
Phy000V1NT_SCHMA	Phy00084OV_HUMAN	GO:0000166 nucleotide binding || GO:0004830 tryptophan-tRNA ligase activity || GO:0005524 ATP binding || GO:0005625 soluble fraction || GO:0005737 cytoplasm || GO:0006412 translation || GO:0006436 tryptophanyl-tRNA aminoacylation || GO:0008285 negative regulation of cell proliferation || GO:0016874 ligase activity || GO:0005829 cytosol || GO:0045765 regulation of angiogenesis || GO:0005515 protei…
Phy000V1NT_SCHMA	Phy000Z5B7_TRICA	GO:0005737 cytoplasm || GO:0004830 tryptophan-tRNA ligase activity || GO:0006436 tryptophanyl-tRNA aminoacylation || GO:0005524 ATP binding
Phy000V1NT_SCHMA	Phy0003CO9_CAEEL	GO:0005737 cytoplasm || GO:0040010 positive regulation of growth rate || GO:0006436 tryptophanyl-tRNA aminoacylation || GO:0000003 reproduction || GO:0002119 nematode larval development || GO:0009792 embryonic development ending in birth or egg hatching || GO:0040011 locomotion || GO:0004830 tryptophan-tRNA ligase activity || GO:0005524 ATP binding || GO:0040007 growth
Phy000V1NW_SCHMA	Phy000WDH0_NEMVE	GO:0031625 ubiquitin protein ligase binding || GO:0031461 cullin-RING ubiquitin ligase complex || GO:0006511 ubiquitin-dependent protein catabolic process
Phy000V1NW_SCHMA	Phy0005XEQ_DROME	GO:0005515 protein binding || GO:0031625 ubiquitin protein ligase binding || GO:0051533 positive regulation of NFAT protein import into nucleus || GO:0006511 ubiquitin-dependent protein catabolic process || GO:0031461 cullin-RING ubiquitin ligase complex || GO:0007095 mitotic cell cycle G2/M transition DNA damage checkpoint || GO:0004842 ubiquitin-protein ligase activity
Phy000V1NZ_SCHMA	Phy000Z9BY_TRICA	GO:0016881 acid-amino acid ligase activity || GO:0019787 small conjugating protein ligase activity || GO:0043687 post-translational protein modification || GO:0051246 regulation of protein metabolic process
Phy000V1NZ_SCHMA	Phy0005N53_DROME	GO:0004842 ubiquitin-protein ligase activity || GO:0005515 protein binding || GO:0006917 induction of apoptosis || GO:0051246 regulation of protein metabolic process || GO:0019005 SCF ubiquitin ligase complex || GO:0046675 induction of compound eye retinal cell programmed cell death
Phy000V1O7_SCHMA	Phy001R4WH_HUMAN	GO:0005814 centriole || GO:0000922 spindle pole
Phy000V1OB_SCHMA	Phy003ZZC7_MONBE	GO:0005975 carbohydrate metabolic process || GO:0016758 transferase activity, transferring hexosyl groups || GO:0030246 carbohydrate binding || GO:0030259 lipid glycosylation || GO:0004577 N-acetylglucosaminyldiphosphodolichol N-acetylglucosaminyltransferase activity
Phy000V1OB_SCHMA	Phy000W4F4_NEMVE	GO:0016758 transferase activity, transferring hexosyl groups || GO:0005975 carbohydrate metabolic process || GO:0030246 carbohydrate binding || GO:0030259 lipid glycosylation
Phy000V1OB_SCHMA	Phy0005UAF_DROME	GO:0005975 carbohydrate metabolic process || GO:0016758 transferase activity, transferring hexosyl groups || GO:0030246 carbohydrate binding || GO:0030259 lipid glycosylation
Phy000V1OB_SCHMA	Phy000Z4PI_TRICA	GO:0016758 transferase activity, transferring hexosyl groups || GO:0005975 carbohydrate metabolic process || GO:0030246 carbohydrate binding || GO:0030259 lipid glycosylation
Phy000V1OB_SCHMA	Phy0003BPN_CAEEL	GO:0016758 transferase activity, transferring hexosyl groups || GO:0005975 carbohydrate metabolic process || GO:0030246 carbohydrate binding || GO:0030259 lipid glycosylation
Phy000V1OC_SCHMA	Phy0008FSG_HUMAN	GO:0003677 DNA binding || GO:0003713 transcription coactivator activity || GO:0005634 nucleus || GO:0005669 transcription factor TFIID complex || GO:0006350 transcription || GO:0006352 transcription initiation || GO:0006355 regulation of transcription, DNA-dependent || GO:0006366 transcription from RNA polymerase II promoter || GO:0008022 protein C-terminus binding || GO:0016251 general RNA polym…
Phy000V1OC_SCHMA	Phy000Z63G_TRICA	GO:0006352 transcription initiation || GO:0003677 DNA binding
Phy000V1OD_SCHMA	Phy0010J2H_TRICA	GO:0016787 hydrolase activity
Phy000V1OF_SCHMA	Phy0005O45_DROME	GO:0000166 nucleotide binding || GO:0042624 ATPase activity, uncoupled || GO:0016887 ATPase activity || GO:0005524 ATP binding
Phy000V1OF_SCHMA	Phy000Z609_TRICA	GO:0017111 nucleoside-triphosphatase activity || GO:0005524 ATP binding
Phy000V1OF_SCHMA	Phy0008F9F_HUMAN	GO:0000166 nucleotide binding || GO:0005524 ATP binding || GO:0017111 nucleoside-triphosphatase activity || GO:0030154 cell differentiation || GO:0005739 mitochondrion || GO:0007283 spermatogenesis || GO:0007275 multicellular organismal development
Phy000V1OL_SCHMA	Phy000WK4W_NEMVE	GO:0005622 intracellular || GO:0007264 small GTPase mediated signal transduction || GO:0005525 GTP binding
Phy000V1OL_SCHMA	Phy0005RUX_DROME	GO:0005525 GTP binding || GO:0000819 sister chromatid segregation || GO:0030496 midbody || GO:0032419 extrinsic to lysosome membrane || GO:0048487 beta-tubulin binding || GO:0019003 GDP binding || GO:0043014 alpha-tubulin binding || GO:0007067 mitosis || GO:0007264 small GTPase mediated signal transduction || GO:0051233 spindle midzone || GO:0051301 cell division
Phy000V1OL_SCHMA	Phy000Z28W_TRICA	GO:0005622 intracellular || GO:0007264 small GTPase mediated signal transduction || GO:0005525 GTP binding
Phy000V1ON_SCHMA	Phy000Z3AM_TRICA	GO:0003824 catalytic activity || GO:0015269 calcium-activated potassium channel activity || GO:0005488 binding || GO:0005249 voltage-gated potassium channel activity || GO:0008076 voltage-gated potassium channel complex
Phy000V1ON_SCHMA	Phy0003CMH_CAEEL	GO:0040011 locomotion || GO:0031430 M band || GO:0005515 protein binding || GO:0048149 behavioral response to ethanol || GO:0060072 large conductance calcium-activated potassium channel activity || GO:0043050 pharyngeal pumping || GO:0042493 response to drug || GO:0008076 voltage-gated potassium channel complex || GO:0003824 catalytic activity || GO:0046928 regulation of neurotransmitter secretio…
Phy000V1OP_SCHMA	Phy0005UAX_DROME	GO:0016021 integral to membrane || GO:0046872 metal ion binding || GO:0051537 2 iron, 2 sulfur cluster binding || GO:0005789 endoplasmic reticulum membrane
Phy000V1OP_SCHMA	Phy000Z9DV_TRICA	GO:0051537 2 iron, 2 sulfur cluster binding || GO:0043231 intracellular membrane-bounded organelle
Phy000V1OP_SCHMA	Phy000TNOG_CAEEL	GO:0051537 2 iron, 2 sulfur cluster binding || GO:0043231 intracellular membrane-bounded organelle
Phy000V1OZ_SCHMA	Phy00401ZC_MONBE	GO:0000074 || GO:0005634 nucleus
Phy000V1OZ_SCHMA	Phy000WA8D_NEMVE	GO:0000079 regulation of cyclin-dependent protein kinase activity || GO:0010389 regulation of G2/M transition of mitotic cell cycle || GO:0019901 protein kinase binding || GO:0007049 cell cycle || GO:0005634 nucleus || GO:0051301 cell division
Phy000V1OZ_SCHMA	Phy0005ZAK_DROME	GO:0000086 G2/M transition of mitotic cell cycle || GO:0008608 attachment of spindle microtubules to kinetochore || GO:0001700 embryonic development via the syncytial blastoderm || GO:0035186 syncytial blastoderm mitotic cell cycle || GO:0000079 regulation of cyclin-dependent protein kinase activity || GO:0000281 cytokinesis after mitosis || GO:0000092 mitotic anaphase B || GO:0006974 response to…
Phy000V1OZ_SCHMA	Phy000Z1D7_TRICA	GO:0000079 regulation of cyclin-dependent protein kinase activity || GO:0010389 regulation of G2/M transition of mitotic cell cycle || GO:0019901 protein kinase binding || GO:0007049 cell cycle || GO:0005634 nucleus || GO:0051301 cell division
Phy000V1P0_SCHMA	Phy004019C_MONBE	GO:0008757 S-adenosylmethionine-dependent methyltransferase activity || GO:0000179 rRNA (adenine-N6,N6-)-dimethyltransferase activity || GO:0003880 C-terminal protein carboxyl methyltransferase activity || GO:0008168 methyltransferase activity || GO:0008169 C-methyltransferase activity || GO:0008170 N-methyltransferase activity || GO:0008171 O-methyltransferase activity || GO:0008172 S-methyltran…
Phy000V1P0_SCHMA	Phy000WK2W_NEMVE	GO:0008168 methyltransferase activity
Phy000V1P0_SCHMA	Phy0008IAM_HUMAN	GO:0000004 || GO:0005634 nucleus || GO:0008372 || GO:0008757 S-adenosylmethionine-dependent methyltransferase activity || GO:0016740 transferase activity || GO:0008168 methyltransferase activity
Phy000V1P0_SCHMA	Phy0005RUO_DROME	GO:0005515 protein binding || GO:0008168 methyltransferase activity
Phy000V1P0_SCHMA	Phy000Z4ZK_TRICA	GO:0008168 methyltransferase activity
Phy000V1P0_SCHMA	Phy00034KH_CAEEL	GO:0000003 reproduction || GO:0008168 methyltransferase activity || GO:0006898 receptor-mediated endocytosis || GO:0040010 positive regulation of growth rate
Phy000V1P5_SCHMA	Phy0005UDK_DROME	GO:0006810 transport || GO:0016021 integral to membrane || GO:0016020 membrane || GO:0046873 metal ion transmembrane transporter activity
Phy000V1P5_SCHMA	Phy00081B4_HUMAN	GO:0016020 membrane || GO:0030001 metal ion transport || GO:0046873 metal ion transmembrane transporter activity || GO:0016021 integral to membrane || GO:0006829 zinc ion transport
Phy000V1P5_SCHMA	Phy0010J2I_TRICA	GO:0046873 metal ion transmembrane transporter activity || GO:0016020 membrane
Phy000V1PJ_SCHMA	Phy0008D8M_HUMAN	GO:0000004 || GO:0005554 || GO:0005739 mitochondrion || GO:0005743 mitochondrial inner membrane || GO:0008372 || GO:0016021 integral to membrane || GO:0019867 outer membrane || GO:0001401 mitochondrial sorting and assembly machinery complex || GO:0045040 protein import into mitochondrial outer membrane || GO:0000299 integral to membrane of membrane fraction || GO:0070096 mitochondrial outer membr…
Phy000V1PJ_SCHMA	Phy0005YBQ_DROME	GO:0016021 integral to membrane || GO:0005741 mitochondrial outer membrane || GO:0019867 outer membrane
Phy000V1PJ_SCHMA	Phy000Z7ID_TRICA	GO:0019867 outer membrane
Phy000V1PJ_SCHMA	Phy00034MP_CAEEL	GO:0040010 positive regulation of growth rate || GO:0006898 receptor-mediated endocytosis || GO:0000003 reproduction || GO:0016021 integral to membrane || GO:0002119 nematode larval development || GO:0005741 mitochondrial outer membrane || GO:0009792 embryonic development ending in birth or egg hatching || GO:0040007 growth
Phy000V1PL_SCHMA	Phy0040125_MONBE	GO:0006118 electron transport || GO:0008746 NAD(P) transhydrogenase activity || GO:0008750 NAD(P)+ transhydrogenase (AB-specific) activity || GO:0015992 proton transport || GO:0016491 oxidoreductase activity
Phy000V1PL_SCHMA	Phy0008FPA_HUMAN	GO:0003957 NAD(P)+ transhydrogenase (B-specific) activity || GO:0005489 electron transporter activity || GO:0005739 mitochondrion || GO:0005746 mitochondrial respiratory chain || GO:0006118 electron transport || GO:0008750 NAD(P)+ transhydrogenase (AB-specific) activity || GO:0015992 proton transport || GO:0016020 membrane || GO:0016021 integral to membrane || GO:0016491 oxidoreductase activity |…
Phy000V1PL_SCHMA	Phy000Z8N8_TRICA	GO:0055114 oxidation reduction || GO:0015992 proton transport || GO:0005488 binding || GO:0008750 NAD(P)+ transhydrogenase (AB-specific) activity
Phy000V1PL_SCHMA	Phy0003DTV_CAEEL	GO:0008750 NAD(P)+ transhydrogenase (AB-specific) activity || GO:0055114 oxidation reduction || GO:0015992 proton transport || GO:0005488 binding || GO:0005739 mitochondrion
Phy000V1PT_SCHMA	Phy000Z4JX_TRICA	GO:0006355 regulation of transcription, DNA-dependent || GO:0005634 nucleus || GO:0030528 transcription regulator activity
Phy000V1PY_SCHMA	Phy00402NX_MONBE	GO:0004182 carboxypeptidase A activity || GO:0006508 proteolysis
Phy000V1PY_SCHMA	Phy000WCW8_NEMVE	GO:0006508 proteolysis || GO:0004181 metallocarboxypeptidase activity || GO:0008270 zinc ion binding
Phy000V1PY_SCHMA	Phy0005UHE_DROME	GO:0004182 carboxypeptidase A activity || GO:0006508 proteolysis || GO:0004181 metallocarboxypeptidase activity || GO:0008270 zinc ion binding
Phy000V1PY_SCHMA	Phy0024D2Z_HUMAN	GO:0015631 tubulin binding || GO:0004181 metallocarboxypeptidase activity || GO:0035609 || GO:0008270 zinc ion binding || GO:0006508 proteolysis || GO:0035610 || GO:0005829 cytosol
Phy000V1PY_SCHMA	Phy000Z6CT_TRICA	GO:0006508 proteolysis || GO:0004181 metallocarboxypeptidase activity || GO:0008270 zinc ion binding
Phy000V1PY_SCHMA	Phy000TNJB_CAEEL	GO:0005737 cytoplasm || GO:0006508 proteolysis || GO:0004181 metallocarboxypeptidase activity || GO:0035608 || GO:0008270 zinc ion binding
Phy000V1PZ_SCHMA	Phy00082NB_HUMAN	GO:0000786 nucleosome || GO:0003677 DNA binding || GO:0005634 nucleus || GO:0005694 chromosome || GO:0006334 nucleosome assembly || GO:0007001
Phy000V1Q2_SCHMA	Phy004014D_MONBE	GO:0006118 electron transport || GO:0004324 ferredoxin-NADP+ reductase activity || GO:0015039 NADPH-adrenodoxin reductase activity
Phy000V1Q2_SCHMA	Phy001R4I0_HUMAN	GO:0006810 transport || GO:0004324 ferredoxin-NADP+ reductase activity || GO:0022900 electron transport chain || GO:0006694 steroid biosynthetic process || GO:0005515 protein binding || GO:0005759 mitochondrial matrix || GO:0008203 cholesterol metabolic process
Phy000V1Q2_SCHMA	Phy0005XUH_DROME	GO:0004324 ferredoxin-NADP+ reductase activity || GO:0007552 metamorphosis || GO:0035073 pupariation || GO:0042048 olfactory behavior || GO:0006810 transport || GO:0007591 molting cycle, chitin-based cuticle || GO:0003824 catalytic activity || GO:0022900 electron transport chain || GO:0006694 steroid biosynthetic process || GO:0005759 mitochondrial matrix || GO:0016491 oxidoreductase activity || …
Phy000V1Q2_SCHMA	Phy000Z6SS_TRICA	GO:0005488 binding || GO:0016491 oxidoreductase activity
Phy000V1Q2_SCHMA	Phy00038H1_CAEEL	GO:0016491 oxidoreductase activity || GO:0003824 catalytic activity || GO:0005488 binding
Phy000V1Q6_SCHMA	Phy004021Q_MONBE	GO:0004672 protein kinase activity || GO:0005524 ATP binding || GO:0006468 protein amino acid phosphorylation || GO:0004713 protein tyrosine kinase activity || GO:0004674 protein serine/threonine kinase activity
Phy000V1Q6_SCHMA	Phy0008E73_HUMAN	GO:0000166 nucleotide binding || GO:0000287 magnesium ion binding || GO:0004674 protein serine/threonine kinase activity || GO:0005524 ATP binding || GO:0005634 nucleus || GO:0005730 nucleolus || GO:0006468 protein amino acid phosphorylation || GO:0007049 cell cycle || GO:0007243 protein kinase cascade || GO:0016740 transferase activity || GO:0030145 manganese ion binding || GO:0031573 intra-S DN…
Phy000V1QD_SCHMA	Phy000WE1Q_NEMVE	GO:0045261 proton-transporting ATP synthase complex, catalytic core F(1) || GO:0042777 plasma membrane ATP synthesis coupled proton transport || GO:0046961 proton-transporting ATPase activity, rotational mechanism || GO:0005524 ATP binding || GO:0046933 hydrogen ion transporting ATP synthase activity, rotational mechanism
Phy000V1QD_SCHMA	Phy00088EF_HUMAN	GO:0005215 transporter activity || GO:0005624 membrane fraction || GO:0005739 mitochondrion || GO:0005743 mitochondrial inner membrane || GO:0005753 mitochondrial proton-transporting ATP synthase complex || GO:0006811 ion transport || GO:0015986 ATP synthesis coupled proton transport || GO:0015992 proton transport || GO:0016469 proton-transporting two-sector ATPase complex || GO:0016787 hydrolase…
Phy000V1QD_SCHMA	Phy0005VND_DROME	GO:0005515 protein binding || GO:0045261 proton-transporting ATP synthase complex, catalytic core F(1) || GO:0046961 proton-transporting ATPase activity, rotational mechanism || GO:0046933 hydrogen ion transporting ATP synthase activity, rotational mechanism || GO:0042777 plasma membrane ATP synthesis coupled proton transport || GO:0008553 hydrogen-exporting ATPase activity, phosphorylative mecha…
Phy000V1QD_SCHMA	Phy0010KBX_TRICA	GO:0045261 proton-transporting ATP synthase complex, catalytic core F(1) || GO:0015986 ATP synthesis coupled proton transport || GO:0046933 hydrogen ion transporting ATP synthase activity, rotational mechanism || GO:0046961 proton-transporting ATPase activity, rotational mechanism || GO:0042777 plasma membrane ATP synthesis coupled proton transport || GO:0005524 ATP binding
Phy000V1QD_SCHMA	Phy0003258_CAEEL	GO:0000003 reproduction || GO:0045261 proton-transporting ATP synthase complex, catalytic core F(1) || GO:0040010 positive regulation of growth rate || GO:0015986 ATP synthesis coupled proton transport || GO:0046933 hydrogen ion transporting ATP synthase activity, rotational mechanism || GO:0002119 nematode larval development || GO:0005743 mitochondrial inner membrane || GO:0009792 embryonic deve…
Phy000V1QK_SCHMA	Phy004052P_MONBE	GO:0004840 || GO:0006464 protein modification process || GO:0006512 ubiquitin cycle || GO:0004842 ubiquitin-protein ligase activity
Phy000V1QK_SCHMA	Phy000WK0U_NEMVE	GO:0016881 acid-amino acid ligase activity || GO:0019787 small conjugating protein ligase activity || GO:0043687 post-translational protein modification || GO:0051246 regulation of protein metabolic process
Phy000V1QK_SCHMA	Phy0005Q1K_DROME	GO:0004842 ubiquitin-protein ligase activity || GO:0051246 regulation of protein metabolic process || GO:0005524 ATP binding || GO:0005515 protein binding
Phy000V1QK_SCHMA	Phy001R8D6_HUMAN	GO:0005737 cytoplasm || GO:0034450 ubiquitin-ubiquitin ligase activity || GO:0031625 ubiquitin protein ligase binding || GO:0051246 regulation of protein metabolic process || GO:0006511 ubiquitin-dependent protein catabolic process || GO:0070936 || GO:0005524 ATP binding
Phy000V1QK_SCHMA	Phy000Z15M_TRICA	GO:0016881 acid-amino acid ligase activity || GO:0019787 small conjugating protein ligase activity || GO:0043687 post-translational protein modification || GO:0051246 regulation of protein metabolic process
Phy000V1QM_SCHMA	Phy0007XFK_HUMAN	GO:0005634 nucleus || GO:0005737 cytoplasm || GO:0006457 protein folding || GO:0007265 Ras protein signal transduction || GO:0051082 unfolded protein binding || GO:0032091 negative regulation of protein binding || GO:0006954 inflammatory response || GO:0008233 peptidase activity || GO:0060548 negative regulation of cell death || GO:0006914 autophagy || GO:0070301 cellular response to hydrogen per…
Phy000V1R3_SCHMA	Phy00403UB_MONBE	GO:0019211 phosphatase activator activity
Phy000V1R3_SCHMA	Phy000WDNG_NEMVE	GO:0019211 phosphatase activator activity
Phy000V1R3_SCHMA	Phy0008KOE_HUMAN	GO:0005737 cytoplasm || GO:0051721 protein phosphatase 2A binding || GO:0032515 negative regulation of phosphoprotein phosphatase activity || GO:0000159 protein phosphatase type 2A complex || GO:0032516 positive regulation of phosphoprotein phosphatase activity || GO:0005625 soluble fraction || GO:0005634 nucleus || GO:0006200 ATP catabolic process || GO:0035308 negative regulation of protein ami…
Phy000V1R3_SCHMA	Phy000Z6FT_TRICA	GO:0019211 phosphatase activator activity
Phy000V1R3_SCHMA	Phy000346X_CAEEL	GO:0000003 reproduction || GO:0019211 phosphatase activator activity || GO:0040010 positive regulation of growth rate || GO:0002119 nematode larval development || GO:0009792 embryonic development ending in birth or egg hatching || GO:0008340 determination of adult life span || GO:0040007 growth
Phy000V1R7_SCHMA	Phy000W5NP_NEMVE	GO:0005737 cytoplasm || GO:0016021 integral to membrane || GO:0016627 oxidoreductase activity, acting on the CH-CH group of donors || GO:0006629 lipid metabolic process
Phy000V1R7_SCHMA	Phy0005PDE_DROME	GO:0006464 protein modification process || GO:0005737 cytoplasm || GO:0016021 integral to membrane || GO:0016627 oxidoreductase activity, acting on the CH-CH group of donors || GO:0006629 lipid metabolic process || GO:0055114 oxidation reduction
Phy000V1R7_SCHMA	Phy000Z2GZ_TRICA	GO:0005737 cytoplasm || GO:0016021 integral to membrane || GO:0016627 oxidoreductase activity, acting on the CH-CH group of donors || GO:0006629 lipid metabolic process
Phy000V1R7_SCHMA	Phy0003B0H_CAEEL	GO:0006488 dolichol-linked oligosaccharide biosynthetic process || GO:0016021 integral to membrane || GO:0016095 polyprenol catabolic process || GO:0005789 endoplasmic reticulum membrane || GO:0016627 oxidoreductase activity, acting on the CH-CH group of donors || GO:0055114 oxidation reduction || GO:0019348 dolichol metabolic process
Phy000V1RB_SCHMA	Phy00400L0_MONBE	GO:0004550 nucleoside diphosphate kinase activity || GO:0005524 ATP binding || GO:0006183 GTP biosynthetic process || GO:0006228 UTP biosynthetic process || GO:0006241 CTP biosynthetic process
Phy000V1RB_SCHMA	Phy000WBDX_NEMVE	GO:0006228 UTP biosynthetic process || GO:0006241 CTP biosynthetic process || GO:0004550 nucleoside diphosphate kinase activity || GO:0006183 GTP biosynthetic process || GO:0005524 ATP binding
Phy000V1RB_SCHMA	Phy0005W27_DROME	GO:0000166 nucleotide binding || GO:0006228 UTP biosynthetic process || GO:0006241 CTP biosynthetic process || GO:0004550 nucleoside diphosphate kinase activity || GO:0006183 GTP biosynthetic process || GO:0005524 ATP binding
Phy000V1RB_SCHMA	Phy001R6WV_HUMAN	GO:0030308 negative regulation of cell growth || GO:0006228 UTP biosynthetic process || GO:0006915 apoptosis || GO:0005739 mitochondrion || GO:0006916 anti-apoptosis || GO:0006241 CTP biosynthetic process || GO:0004550 nucleoside diphosphate kinase activity || GO:0005524 ATP binding || GO:0045839 negative regulation of mitosis || GO:0046872 metal ion binding || GO:0006183 GTP biosynthetic process
Phy000V1RB_SCHMA	Phy0010K4X_TRICA	GO:0006228 UTP biosynthetic process || GO:0006241 CTP biosynthetic process || GO:0004550 nucleoside diphosphate kinase activity || GO:0006183 GTP biosynthetic process || GO:0005524 ATP binding
Phy000V1RB_SCHMA	Phy0002YEC_CAEEL	GO:0004550 nucleoside diphosphate kinase activity || GO:0006228 UTP biosynthetic process || GO:0006241 CTP biosynthetic process || GO:0006183 GTP biosynthetic process || GO:0005524 ATP binding
Phy000V1RP_SCHMA	Phy0008K48_HUMAN	GO:0000166 nucleotide binding || GO:0004674 protein serine/threonine kinase activity || GO:0004713 protein tyrosine kinase activity || GO:0005524 ATP binding || GO:0005737 cytoplasm || GO:0006468 protein amino acid phosphorylation || GO:0016740 transferase activity || GO:0005515 protein binding
Phy000V1RT_SCHMA	Phy003ZZEJ_MONBE	GO:0016192 vesicle-mediated transport
Phy000V1RT_SCHMA	Phy000WD94_NEMVE	GO:0016192 vesicle-mediated transport
Phy000V1RT_SCHMA	Phy0005W8M_DROME	GO:0016192 vesicle-mediated transport
Phy000V1RT_SCHMA	Phy000TNIC_CAEEL	GO:0040011 locomotion || GO:0018996 molting cycle, collagen and cuticulin-based cuticle || GO:0016192 vesicle-mediated transport || GO:0016021 integral to membrane || GO:0002119 nematode larval development || GO:0000139 Golgi membrane || GO:0032940 secretion by cell || GO:0009792 embryonic development ending in birth or egg hatching || GO:0015031 protein transport || GO:0040035 hermaphrodite geni…
Phy000V1RU_SCHMA	Phy000WDXA_NEMVE	GO:0003676 nucleic acid binding || GO:0016788 hydrolase activity, acting on ester bonds || GO:0031047 gene silencing by RNA || GO:0005515 protein binding || GO:0016246 RNA interference || GO:0016442 RNA-induced silencing complex
Phy000V1RU_SCHMA	Phy0008IQS_HUMAN	GO:0003676 nucleic acid binding || GO:0003712 transcription cofactor activity || GO:0004518 nuclease activity || GO:0005634 nucleus || GO:0006350 transcription || GO:0006355 regulation of transcription, DNA-dependent || GO:0005794 Golgi apparatus || GO:0005515 protein binding || GO:0042470 melanosome || GO:0044419 interspecies interaction between organisms || GO:0006351 transcription, DNA-depende…
Phy000V1RU_SCHMA	Phy0005OYM_DROME	GO:0003676 nucleic acid binding || GO:0016788 hydrolase activity, acting on ester bonds || GO:0031047 gene silencing by RNA || GO:0005515 protein binding || GO:0016246 RNA interference || GO:0016442 RNA-induced silencing complex || GO:0005875 microtubule associated complex
Phy000V1RU_SCHMA	Phy000Z84U_TRICA	GO:0003676 nucleic acid binding || GO:0016788 hydrolase activity, acting on ester bonds || GO:0031047 gene silencing by RNA || GO:0005515 protein binding || GO:0016246 RNA interference || GO:0016442 RNA-induced silencing complex
Phy000V1RU_SCHMA	Phy00031R0_CAEEL	GO:0040010 positive regulation of growth rate || GO:0000003 reproduction || GO:0035195 gene silencing by miRNA || GO:0005634 nucleus || GO:0016788 hydrolase activity, acting on ester bonds || GO:0009792 embryonic development ending in birth or egg hatching || GO:0005515 protein binding || GO:0003676 nucleic acid binding || GO:0016246 RNA interference || GO:0016442 RNA-induced silencing complex ||…
Phy000V1RV_SCHMA	Phy000WDXA_NEMVE	GO:0003676 nucleic acid binding || GO:0016788 hydrolase activity, acting on ester bonds || GO:0031047 gene silencing by RNA || GO:0005515 protein binding || GO:0016246 RNA interference || GO:0016442 RNA-induced silencing complex
Phy000V1RV_SCHMA	Phy0008IQS_HUMAN	GO:0003676 nucleic acid binding || GO:0003712 transcription cofactor activity || GO:0004518 nuclease activity || GO:0005634 nucleus || GO:0006350 transcription || GO:0006355 regulation of transcription, DNA-dependent || GO:0005794 Golgi apparatus || GO:0005515 protein binding || GO:0042470 melanosome || GO:0044419 interspecies interaction between organisms || GO:0006351 transcription, DNA-depende…
Phy000V1RV_SCHMA	Phy0005OYM_DROME	GO:0003676 nucleic acid binding || GO:0016788 hydrolase activity, acting on ester bonds || GO:0031047 gene silencing by RNA || GO:0005515 protein binding || GO:0016246 RNA interference || GO:0016442 RNA-induced silencing complex || GO:0005875 microtubule associated complex
Phy000V1RV_SCHMA	Phy000Z84U_TRICA	GO:0003676 nucleic acid binding || GO:0016788 hydrolase activity, acting on ester bonds || GO:0031047 gene silencing by RNA || GO:0005515 protein binding || GO:0016246 RNA interference || GO:0016442 RNA-induced silencing complex
Phy000V1RV_SCHMA	Phy00031R0_CAEEL	GO:0040010 positive regulation of growth rate || GO:0000003 reproduction || GO:0035195 gene silencing by miRNA || GO:0005634 nucleus || GO:0016788 hydrolase activity, acting on ester bonds || GO:0009792 embryonic development ending in birth or egg hatching || GO:0005515 protein binding || GO:0003676 nucleic acid binding || GO:0016246 RNA interference || GO:0016442 RNA-induced silencing complex ||…
Phy000V1S6_SCHMA	Phy00401IM_MONBE	GO:0004342 glucosamine-6-phosphate deaminase activity || GO:0006044 N-acetylglucosamine metabolic process || GO:0006098 pentose-phosphate shunt || GO:0017057 6-phosphogluconolactonase activity
Phy000V1S6_SCHMA	Phy000WDTP_NEMVE	GO:0006044 N-acetylglucosamine metabolic process || GO:0004342 glucosamine-6-phosphate deaminase activity
Phy000V1S6_SCHMA	Phy0005N9J_DROME	GO:0004342 glucosamine-6-phosphate deaminase activity || GO:0005737 cytoplasm || GO:0016787 hydrolase activity || GO:0006043 glucosamine catabolic process || GO:0006044 N-acetylglucosamine metabolic process || GO:0006091 generation of precursor metabolites and energy
Phy000V1S7_SCHMA	Phy0005MZJ_DROME	GO:0016787 hydrolase activity || GO:0005737 cytoplasm || GO:0004382 guanosine-diphosphatase activity || GO:0017111 nucleoside-triphosphatase activity || GO:0045134 uridine-diphosphatase activity
Phy000V1S7_SCHMA	Phy000Z68O_TRICA	GO:0016787 hydrolase activity
Phy000V1S7_SCHMA	Phy0003AXT_CAEEL	GO:0046710 GDP metabolic process || GO:0016021 integral to membrane || GO:0004382 guanosine-diphosphatase activity || GO:0017110 nucleoside-diphosphatase activity || GO:0045134 uridine-diphosphatase activity || GO:0030659 cytoplasmic vesicle membrane || GO:0006950 response to stress || GO:0012505 endomembrane system || GO:0046872 metal ion binding || GO:0046048 UDP metabolic process || GO:0034976…
Phy000V1SL_SCHMA	Phy00403QT_MONBE	GO:0003677 DNA binding || GO:0003899 DNA-directed RNA polymerase activity || GO:0005634 nucleus || GO:0006350 transcription || GO:0003900 DNA-directed RNA polymerase I activity || GO:0003901 DNA-directed RNA polymerase II activity || GO:0003902 DNA-directed RNA polymerase III activity
Phy000V1SL_SCHMA	Phy000WJNY_NEMVE	GO:0003899 DNA-directed RNA polymerase activity || GO:0005634 nucleus || GO:0006350 transcription || GO:0003677 DNA binding
Phy000V1SL_SCHMA	Phy0008BTU_HUMAN	GO:0003677 DNA binding || GO:0003899 DNA-directed RNA polymerase activity || GO:0005515 protein binding || GO:0005634 nucleus || GO:0005666 DNA-directed RNA polymerase III complex || GO:0006350 transcription || GO:0006359 regulation of transcription from RNA polymerase III promoter || GO:0016740 transferase activity || GO:0045089 positive regulation of innate immune response || GO:0006386 termina…
Phy000V1SL_SCHMA	Phy0005TH7_DROME	GO:0003677 DNA binding || GO:0003899 DNA-directed RNA polymerase activity || GO:0005634 nucleus || GO:0006350 transcription || GO:0005515 protein binding
Phy000V1SL_SCHMA	Phy0024MNV_TRICA	GO:0003899 DNA-directed RNA polymerase activity || GO:0005634 nucleus || GO:0006350 transcription || GO:0003677 DNA binding
Phy000V1SL_SCHMA	Phy0002YWR_CAEEL	GO:0000003 reproduction || GO:0003899 DNA-directed RNA polymerase activity || GO:0005634 nucleus || GO:0006350 transcription || GO:0003677 DNA binding
Phy000V1SQ_SCHMA	Phy00086QP_HUMAN	GO:0000226 microtubule cytoskeleton organization || GO:0005198 structural molecule activity || GO:0005874 microtubule || GO:0035086 flagellar axoneme || GO:0035085 cilium axoneme
Phy000V1SQ_SCHMA	Phy000PILP_DROME	GO:0005874 microtubule || GO:0000226 microtubule cytoskeleton organization
Phy000V1SS_SCHMA	Phy000W3NQ_NEMVE	GO:0016020 membrane || GO:0005622 intracellular || GO:0007264 small GTPase mediated signal transduction || GO:0005525 GTP binding
Phy000V1SU_SCHMA	Phy00402KR_MONBE	GO:0003779 actin binding
Phy000V1SU_SCHMA	Phy000WE9W_NEMVE	GO:0003779 actin binding
Phy000V1SU_SCHMA	Phy00086XJ_HUMAN	GO:0003779 actin binding || GO:0005634 nucleus || GO:0005856 cytoskeleton || GO:0006350 transcription || GO:0006355 regulation of transcription, DNA-dependent || GO:0006936 muscle contraction || GO:0007275 multicellular organismal development || GO:0008152 metabolic process || GO:0016829 lyase activity || GO:0030036 actin cytoskeleton organization || GO:0051014 actin filament severing || GO:00058…
Phy000V1SU_SCHMA	Phy0005WR6_DROME	GO:0003779 actin binding || GO:0030239 myofibril assembly || GO:0010004 gastrulation involving germ band extension || GO:0007629 flight behavior || GO:0007527 adult somatic muscle development
Phy000V1SU_SCHMA	Phy000Z98K_TRICA	GO:0003779 actin binding
Phy000V1SU_SCHMA	Phy00035CR_CAEEL	GO:0003779 actin binding || GO:0005634 nucleus || GO:0008406 gonad development
Phy000V1T6_SCHMA	Phy00402QF_MONBE	GO:0005525 GTP binding || GO:0006412 translation || GO:0003924 GTPase activity || GO:0008547 protein-synthesizing GTPase activity
Phy000V1T6_SCHMA	Phy000PJ57_DROME	GO:0003924 GTPase activity || GO:0005739 mitochondrion || GO:0032790 ribosome disassembly || GO:0003746 translation elongation factor activity || GO:0032543 mitochondrial translation || GO:0005525 GTP binding
Phy000V1T6_SCHMA	Phy0008FTW_HUMAN	GO:0000166 nucleotide binding || GO:0003746 translation elongation factor activity || GO:0005525 GTP binding || GO:0005739 mitochondrion || GO:0006412 translation || GO:0032790 ribosome disassembly || GO:0003924 GTPase activity || GO:0032543 mitochondrial translation
Phy000V1T6_SCHMA	Phy000Z895_TRICA	GO:0003924 GTPase activity || GO:0005525 GTP binding
Phy000V1T6_SCHMA	Phy00033YV_CAEEL	GO:0005525 GTP binding || GO:0003924 GTPase activity
Phy000V1TA_SCHMA	Phy003ZZV7_MONBE	GO:0005743 mitochondrial inner membrane || GO:0008565 protein transporter activity || GO:0015031 protein transport
Phy000V1TA_SCHMA	Phy000WMCM_NEMVE	GO:0008565 protein transporter activity || GO:0005743 mitochondrial inner membrane || GO:0016021 integral to membrane
Phy000V1TA_SCHMA	Phy0005X1S_DROME	GO:0008565 protein transporter activity || GO:0005743 mitochondrial inner membrane || GO:0016021 integral to membrane
Phy000V1TA_SCHMA	Phy000Z5MT_TRICA	GO:0008565 protein transporter activity || GO:0005743 mitochondrial inner membrane || GO:0016021 integral to membrane
Phy000V1TA_SCHMA	Phy000307Y_CAEEL	GO:0000003 reproduction || GO:0008565 protein transporter activity || GO:0005743 mitochondrial inner membrane || GO:0016021 integral to membrane || GO:0009792 embryonic development ending in birth or egg hatching || GO:0040035 hermaphrodite genitalia development
Phy000V1TO_SCHMA	Phy00401WH_MONBE	GO:0004672 protein kinase activity || GO:0005524 ATP binding || GO:0006468 protein amino acid phosphorylation || GO:0004713 protein tyrosine kinase activity || GO:0004674 protein serine/threonine kinase activity
Phy000V1TV_SCHMA	Phy000W7WJ_NEMVE	GO:0004983 neuropeptide Y receptor activity || GO:0016021 integral to membrane
Phy000V1TZ_SCHMA	Phy00087TH_HUMAN	GO:0016021 integral to membrane
Phy000V1UB_SCHMA	Phy00089E0_HUMAN	GO:0005634 nucleus || GO:0005739 mitochondrion || GO:0008270 zinc ion binding || GO:0016787 hydrolase activity || GO:0046872 metal ion binding || GO:0005759 mitochondrial matrix
Phy000V1UB_SCHMA	Phy000PJ26_DROME	GO:0016787 hydrolase activity
Phy000V1UB_SCHMA	Phy0024MF6_TRICA	GO:0016787 hydrolase activity
Phy000V1UB_SCHMA	Phy00037QR_CAEEL	GO:0016787 hydrolase activity
Phy000V1UH_SCHMA	Phy00037GS_CAEEL	GO:0002119 nematode larval development || GO:0009792 embryonic development ending in birth or egg hatching || GO:0040007 growth
Phy000V1UP_SCHMA	Phy0040254_MONBE	GO:0005525 GTP binding
Phy000V1UP_SCHMA	Phy000WDSR_NEMVE	GO:0005622 intracellular || GO:0005525 GTP binding
Phy000V1UP_SCHMA	Phy00086XD_HUMAN	GO:0000166 nucleotide binding || GO:0005525 GTP binding || GO:0005622 intracellular || GO:0007165 signal transduction
Phy000V1UP_SCHMA	Phy0005T6I_DROME	GO:0000166 nucleotide binding || GO:0016787 hydrolase activity || GO:0005622 intracellular || GO:0005515 protein binding || GO:0005525 GTP binding
Phy000V1UP_SCHMA	Phy0010L4V_TRICA	GO:0005622 intracellular || GO:0005525 GTP binding
Phy000V1UP_SCHMA	Phy000359T_CAEEL	GO:0005525 GTP binding || GO:0005622 intracellular
Phy000V1UQ_SCHMA	Phy00400TQ_MONBE	GO:0004222 metalloendopeptidase activity || GO:0005524 ATP binding || GO:0006508 proteolysis || GO:0000166 nucleotide binding || GO:0017111 nucleoside-triphosphatase activity || GO:0016020 membrane || GO:0030163 protein catabolic process || GO:0008270 zinc ion binding || GO:0016021 integral to membrane || GO:0004249 stromelysin 3 activity || GO:0008133 collagenase activity || GO:0008319 prenyl pr…
Phy000V1UQ_SCHMA	Phy000W8JR_NEMVE	GO:0004222 metalloendopeptidase activity || GO:0016021 integral to membrane || GO:0017111 nucleoside-triphosphatase activity || GO:0008270 zinc ion binding || GO:0016887 ATPase activity || GO:0006508 proteolysis || GO:0005524 ATP binding || GO:0030163 protein catabolic process
Phy000V1UQ_SCHMA	Phy0008826_HUMAN	GO:0000166 nucleotide binding || GO:0004222 metalloendopeptidase activity || GO:0005524 ATP binding || GO:0005739 mitochondrion || GO:0005743 mitochondrial inner membrane || GO:0006508 proteolysis || GO:0008270 zinc ion binding || GO:0016020 membrane || GO:0016021 integral to membrane || GO:0017111 nucleoside-triphosphatase activity || GO:0030163 protein catabolic process || GO:0046872 metal ion …
Phy000V1UQ_SCHMA	Phy0005QTN_DROME	GO:0000166 nucleotide binding || GO:0042624 ATPase activity, uncoupled || GO:0004222 metalloendopeptidase activity || GO:0016887 ATPase activity || GO:0016021 integral to membrane || GO:0008270 zinc ion binding || GO:0005515 protein binding || GO:0006508 proteolysis || GO:0005524 ATP binding || GO:0030163 protein catabolic process
Phy000V1UQ_SCHMA	Phy000Z72F_TRICA	GO:0004222 metalloendopeptidase activity || GO:0016021 integral to membrane || GO:0017111 nucleoside-triphosphatase activity || GO:0008270 zinc ion binding || GO:0016887 ATPase activity || GO:0006508 proteolysis || GO:0005524 ATP binding || GO:0030163 protein catabolic process
Phy000V1UQ_SCHMA	Phy0002YOL_CAEEL	GO:0040010 positive regulation of growth rate || GO:0006898 receptor-mediated endocytosis || GO:0004222 metalloendopeptidase activity || GO:0000003 reproduction || GO:0030968 endoplasmic reticulum unfolded protein response || GO:0016021 integral to membrane || GO:0002119 nematode larval development || GO:0017111 nucleoside-triphosphatase activity || GO:0040007 growth || GO:0009792 embryonic devel…
Phy000V1UR_SCHMA	Phy0005OTT_DROME	GO:0003676 nucleic acid binding || GO:0005515 protein binding
Phy000V1UZ_SCHMA	Phy0005VUG_DROME	GO:0005529 sugar binding || GO:0007155 cell adhesion || GO:0007476 imaginal disc-derived wing morphogenesis || GO:0007423 sensory organ development
Phy000V1UZ_SCHMA	Phy001R5E0_HUMAN	GO:0005625 soluble fraction || GO:0045087 innate immune response || GO:0045121 membrane raft || GO:0007204 elevation of cytosolic calcium ion concentration || GO:0005576 extracellular region || GO:0004872 receptor activity || GO:0005887 integral to plasma membrane || GO:0045730 respiratory burst || GO:0006958 complement activation, classical pathway || GO:0031225 anchored to membrane
Phy000V1UZ_SCHMA	Phy0024MD4_TRICA	GO:0007155 cell adhesion || GO:0005529 sugar binding
Phy000V1VQ_SCHMA	Phy000W7EF_NEMVE	GO:0005488 binding
Phy000V1VQ_SCHMA	Phy0005R82_DROME	GO:0000022 mitotic spindle elongation || GO:0030426 growth cone || GO:0007411 axon guidance || GO:0030723 ovarian fusome organization || GO:0005875 microtubule associated complex || GO:0040001 establishment of mitotic spindle localization || GO:0045172 germline ring canal || GO:0005813 centrosome || GO:0005634 nucleus || GO:0051225 spindle assembly || GO:0043148 mitotic spindle stabilization || G…
Phy000V1VQ_SCHMA	Phy0010KCA_TRICA	GO:0005488 binding
Phy000V1VU_SCHMA	Phy00403U7_MONBE	GO:0005524 ATP binding || GO:0005554
Phy000V1VU_SCHMA	Phy000WECI_NEMVE	GO:0000166 nucleotide binding
Phy000V1VU_SCHMA	Phy0005QEZ_DROME	GO:0005515 protein binding || GO:0000166 nucleotide binding
Phy000V1VU_SCHMA	Phy0007XQS_HUMAN	GO:0005524 ATP binding || GO:0005554 || GO:0005525 GTP binding
Phy000V1VU_SCHMA	Phy0010L36_TRICA	GO:0000166 nucleotide binding
Phy000V1VU_SCHMA	Phy0002Z5K_CAEEL	GO:0000003 reproduction || GO:0040011 locomotion || GO:0040010 positive regulation of growth rate || GO:0018991 oviposition || GO:0002009 morphogenesis of an epithelium || GO:0000166 nucleotide binding || GO:0009792 embryonic development ending in birth or egg hatching || GO:0005515 protein binding || GO:0040035 hermaphrodite genitalia development
Phy000V1VV_SCHMA	Phy00404C9_MONBE	GO:0006457 protein folding || GO:0003755 peptidyl-prolyl cis-trans isomerase activity || GO:0004600 cyclophilin || GO:0030051 FK506-sensitive peptidyl-prolyl cis-trans isomerase || GO:0042027 cyclophilin-type peptidyl-prolyl cis-trans isomerase activity
Phy000V1VV_SCHMA	Phy000WJUZ_NEMVE	GO:0006457 protein folding || GO:0003755 peptidyl-prolyl cis-trans isomerase activity
Phy000V1VV_SCHMA	Phy0005XQZ_DROME	GO:0003755 peptidyl-prolyl cis-trans isomerase activity || GO:0006457 protein folding
Phy000V1VV_SCHMA	Phy0008B8M_HUMAN	GO:0003755 peptidyl-prolyl cis-trans isomerase activity || GO:0006457 protein folding || GO:0016853 isomerase activity || GO:0071013 || GO:0005515 protein binding || GO:0008380 RNA splicing || GO:0005681 spliceosome || GO:0006397 mRNA processing
Phy000V1VV_SCHMA	Phy0010JW9_TRICA	GO:0005215 transporter activity || GO:0016020 membrane || GO:0006457 protein folding || GO:0004872 receptor activity || GO:0003755 peptidyl-prolyl cis-trans isomerase activity
Phy000V1VV_SCHMA	Phy000329K_CAEEL	GO:0006457 protein folding || GO:0003755 peptidyl-prolyl cis-trans isomerase activity
Phy000V1VW_SCHMA	Phy0007ZYZ_HUMAN	GO:0003676 nucleic acid binding || GO:0002134 UTP binding || GO:0071044 || GO:0000287 magnesium ion binding || GO:0004652 polynucleotide adenylyltransferase activity || GO:0005739 mitochondrion || GO:0030145 manganese ion binding || GO:0042803 protein homodimerization activity || GO:0006350 transcription || GO:0003723 RNA binding || GO:0006378 mRNA polyadenylation || GO:0006397 mRNA processing ||…
Phy000V1VW_SCHMA	Phy0005PVB_DROME	GO:0003676 nucleic acid binding || GO:0016779 nucleotidyltransferase activity || GO:0008270 zinc ion binding || GO:0005622 intracellular
Phy000V1VX_SCHMA	Phy0040162_MONBE	GO:0004671 protein-S-isoprenylcysteine O-methyltransferase activity || GO:0006481 C-terminal protein amino acid methylation || GO:0016021 integral to membrane
Phy000V1VX_SCHMA	Phy000WJR5_NEMVE	GO:0016021 integral to membrane || GO:0004671 protein-S-isoprenylcysteine O-methyltransferase activity
Phy000V1VX_SCHMA	Phy0007XE5_HUMAN	GO:0003880 C-terminal protein carboxyl methyltransferase activity || GO:0004671 protein-S-isoprenylcysteine O-methyltransferase activity || GO:0005624 membrane fraction || GO:0005783 endoplasmic reticulum || GO:0006464 protein modification process || GO:0006481 C-terminal protein amino acid methylation || GO:0006612 protein targeting to membrane || GO:0008168 methyltransferase activity || GO:0016…
Phy000V1VX_SCHMA	Phy0005QDZ_DROME	GO:0004671 protein-S-isoprenylcysteine O-methyltransferase activity || GO:0016021 integral to membrane || GO:0005515 protein binding
Phy000V1VX_SCHMA	Phy000Z6LS_TRICA	GO:0016021 integral to membrane || GO:0004671 protein-S-isoprenylcysteine O-methyltransferase activity
Phy000V1VZ_SCHMA	Phy0005UEA_DROME	GO:0005515 protein binding
Phy000V1VZ_SCHMA	Phy00036HF_CAEEL	GO:0009792 embryonic development ending in birth or egg hatching
Phy000V1W0_SCHMA	Phy000WDWO_NEMVE	GO:0005215 transporter activity || GO:0016021 integral to membrane || GO:0008021 synaptic vesicle
Phy000V1W0_SCHMA	Phy000Z8MU_TRICA	GO:0005215 transporter activity || GO:0016021 integral to membrane || GO:0008021 synaptic vesicle
Phy000V1W0_SCHMA	Phy000TNWU_CAEEL	GO:0005215 transporter activity || GO:0016021 integral to membrane || GO:0008021 synaptic vesicle
Phy000V1WG_SCHMA	Phy00081XP_HUMAN	GO:0005634 nucleus || GO:0016481 negative regulation of transcription || GO:0016564 transcription repressor activity || GO:0035098 ESC/E(Z) complex || GO:0042054 histone methyltransferase activity || GO:0006350 transcription || GO:0006351 transcription, DNA-dependent || GO:0045892 negative regulation of transcription, DNA-dependent || GO:0005694 chromosome || GO:0042802 identical protein binding
Phy000V1WG_SCHMA	Phy00037JQ_CAEEL	GO:0040027 negative regulation of vulval development || GO:0000003 reproduction || GO:0070734 histone H3-K27 methylation || GO:0005634 nucleus || GO:0002119 nematode larval development || GO:0006355 regulation of transcription, DNA-dependent || GO:0009792 embryonic development ending in birth or egg hatching || GO:0006350 transcription || GO:0006351 transcription, DNA-dependent || GO:0000786 nucl…
Phy000V1WI_SCHMA	Phy000WDNN_NEMVE	GO:0005673 transcription factor TFIIE complex || GO:0003702 RNA polymerase II transcription factor activity || GO:0006367 transcription initiation from RNA polymerase II promoter
Phy000V1WI_SCHMA	Phy0008JAJ_HUMAN	GO:0003702 RNA polymerase II transcription factor activity || GO:0005515 protein binding || GO:0005634 nucleus || GO:0005673 transcription factor TFIIE complex || GO:0006350 transcription || GO:0006355 regulation of transcription, DNA-dependent || GO:0006367 transcription initiation from RNA polymerase II promoter || GO:0016251 general RNA polymerase II transcription factor activity || GO:0016032…
Phy000V1WI_SCHMA	Phy0005PG1_DROME	GO:0003677 DNA binding || GO:0005673 transcription factor TFIIE complex || GO:0003702 RNA polymerase II transcription factor activity || GO:0006367 transcription initiation from RNA polymerase II promoter || GO:0005515 protein binding
Phy000V1WI_SCHMA	Phy000Z9MK_TRICA	GO:0005673 transcription factor TFIIE complex || GO:0003702 RNA polymerase II transcription factor activity || GO:0006367 transcription initiation from RNA polymerase II promoter
Phy000V1WI_SCHMA	Phy000337G_CAEEL	GO:0000003 reproduction || GO:0040011 locomotion || GO:0040010 positive regulation of growth rate || GO:0006898 receptor-mediated endocytosis || GO:0003702 RNA polymerase II transcription factor activity || GO:0002119 nematode larval development || GO:0005673 transcription factor TFIIE complex || GO:0009792 embryonic development ending in birth or egg hatching || GO:0006367 transcription initiati…
Phy000V1WO_SCHMA	Phy00401IA_MONBE	GO:0007049 cell cycle
Phy000V1WO_SCHMA	Phy000WDR0_NEMVE	GO:0031625 ubiquitin protein ligase binding || GO:0031461 cullin-RING ubiquitin ligase complex || GO:0006511 ubiquitin-dependent protein catabolic process
Phy000V1WO_SCHMA	Phy0008008_HUMAN	GO:0000082 G1/S transition of mitotic cell cycle || GO:0005515 protein binding || GO:0006512 ubiquitin cycle || GO:0007049 cell cycle || GO:0007050 cell cycle arrest || GO:0008285 negative regulation of cell proliferation || GO:0008629 induction of apoptosis by intracellular signals || GO:0031625 ubiquitin protein ligase binding || GO:0006511 ubiquitin-dependent protein catabolic process || GO:00…
Phy000V1WO_SCHMA	Phy0005OVX_DROME	GO:0007049 cell cycle || GO:0031625 ubiquitin protein ligase binding || GO:0031461 cullin-RING ubiquitin ligase complex || GO:0006511 ubiquitin-dependent protein catabolic process
Phy000V1WO_SCHMA	Phy000Z9FD_TRICA	GO:0031625 ubiquitin protein ligase binding || GO:0031461 cullin-RING ubiquitin ligase complex || GO:0006511 ubiquitin-dependent protein catabolic process
Phy000V1WO_SCHMA	Phy000365F_CAEEL	GO:0005737 cytoplasm || GO:0008105 asymmetric protein localization || GO:0031625 ubiquitin protein ligase binding || GO:0042078 germ-line stem cell division || GO:0005634 nucleus || GO:0008595 determination of anterior/posterior axis, embryo || GO:0007138 meiotic anaphase II || GO:0008054 cyclin catabolic process || GO:0051759 sister chromosome movement towards spindle pole during meiosis II || G…
Phy000V1WP_SCHMA	Phy000W9KR_NEMVE	GO:0032313 regulation of Rab GTPase activity || GO:0005097 Rab GTPase activator activity || GO:0005622 intracellular
Phy000V1WP_SCHMA	Phy000Z6IK_TRICA	GO:0032313 regulation of Rab GTPase activity || GO:0005097 Rab GTPase activator activity || GO:0005622 intracellular
Phy000V1WS_SCHMA	Phy000WFKN_NEMVE	GO:0033014 tetrapyrrole biosynthetic process || GO:0004852 uroporphyrinogen-III synthase activity
Phy000V1WS_SCHMA	Phy00080S1_HUMAN	GO:0004852 uroporphyrinogen-III synthase activity || GO:0006780 uroporphyrinogen III biosynthetic process || GO:0006783 heme biosynthetic process || GO:0016829 lyase activity || GO:0005829 cytosol || GO:0005739 mitochondrion
Phy000V1WS_SCHMA	Phy000Z2XO_TRICA	GO:0033014 tetrapyrrole biosynthetic process || GO:0004852 uroporphyrinogen-III synthase activity
Phy000V1WU_SCHMA	Phy0005YHC_DROME	GO:0003747 translation release factor activity
Phy000V1WU_SCHMA	Phy000Z2W7_TRICA	GO:0003747 translation release factor activity
Phy000V1WU_SCHMA	Phy003HKB4_CAEEL	GO:0003747 translation release factor activity
Phy000V1WX_SCHMA	Phy0040388_MONBE	GO:0016853 isomerase activity || GO:0005783 endoplasmic reticulum || GO:0005489 electron transporter activity || GO:0006118 electron transport || GO:0003756 protein disulfide isomerase activity
Phy000V1WX_SCHMA	Phy000WHQR_NEMVE	GO:0016853 isomerase activity || GO:0006662 glycerol ether metabolic process || GO:0009055 electron carrier activity || GO:0015035 protein disulfide oxidoreductase activity || GO:0045454 cell redox homeostasis || GO:0005783 endoplasmic reticulum
Phy000V1WX_SCHMA	Phy000850Q_HUMAN	GO:0003756 protein disulfide isomerase activity || GO:0004197 cysteine-type endopeptidase activity || GO:0004629 phospholipase C activity || GO:0005489 electron transporter activity || GO:0005615 extracellular space || GO:0005783 endoplasmic reticulum || GO:0006118 electron transport || GO:0006606 protein import into nucleus || GO:0006621 protein retention in ER lumen || GO:0007165 signal transdu…
Phy000V1WX_SCHMA	Phy0005XWU_DROME	GO:0005489 electron transporter activity || GO:0005783 endoplasmic reticulum || GO:0005811 lipid particle || GO:0045454 cell redox homeostasis || GO:0003756 protein disulfide isomerase activity || GO:0005515 protein binding || GO:0006662 glycerol ether metabolic process || GO:0015035 protein disulfide oxidoreductase activity || GO:0005875 microtubule associated complex || GO:0009055 electron carr…
Phy000V1WX_SCHMA	Phy0002ZEO_CAEEL	GO:0040002 collagen and cuticulin-based cuticle development || GO:0045138 tail tip morphogenesis || GO:0018149 peptide cross-linking || GO:0018991 oviposition || GO:0005783 endoplasmic reticulum || GO:0003810 protein-glutamine gamma-glutamyltransferase activity || GO:0040018 positive regulation of multicellular organism growth || GO:0045454 cell redox homeostasis || GO:0040019 positive regulation…
Phy000V1WZ_SCHMA	Phy000811H_HUMAN	GO:0000166 nucleotide binding || GO:0001658 branching involved in ureteric bud morphogenesis || GO:0004674 protein serine/threonine kinase activity || GO:0004713 protein tyrosine kinase activity || GO:0005515 protein binding || GO:0005524 ATP binding || GO:0005737 cytoplasm || GO:0005925 focal adhesion || GO:0006468 protein amino acid phosphorylation || GO:0007160 cell-matrix adhesion || GO:00072…
Phy000V1WZ_SCHMA	Phy0005R8K_DROME	GO:0000166 nucleotide binding || GO:0016203 muscle attachment || GO:0006468 protein amino acid phosphorylation || GO:0009966 regulation of signal transduction || GO:0007229 integrin-mediated signaling pathway || GO:0007475 apposition of dorsal and ventral imaginal disc-derived wing surfaces || GO:0007160 cell-matrix adhesion || GO:0004674 protein serine/threonine kinase activity || GO:0005524 ATP…
Phy000V1WZ_SCHMA	Phy000Z749_TRICA	GO:0006468 protein amino acid phosphorylation || GO:0005524 ATP binding || GO:0004672 protein kinase activity
Phy000V1WZ_SCHMA	Phy00033SA_CAEEL	GO:0040011 locomotion || GO:0005178 integrin binding || GO:0006468 protein amino acid phosphorylation || GO:0006898 receptor-mediated endocytosis || GO:0000003 reproduction || GO:0030239 myofibril assembly || GO:0009966 regulation of signal transduction || GO:0007229 integrin-mediated signaling pathway || GO:0002119 nematode larval development || GO:0071688 || GO:0008305 integrin complex || GO:00…
Phy000V1X2_SCHMA	Phy000Z241_TRICA	GO:0003676 nucleic acid binding || GO:0000166 nucleotide binding
Phy000V1X2_SCHMA	Phy000805E_HUMAN	GO:0000166 nucleotide binding || GO:0003723 RNA binding || GO:0005634 nucleus || GO:0006397 mRNA processing
Phy000V1X4_SCHMA	Phy0005N58_DROME	GO:0003954 NADH dehydrogenase activity || GO:0055114 oxidation reduction
Phy000V1X4_SCHMA	Phy0008G6B_HUMAN	GO:0003954 NADH dehydrogenase activity || GO:0005624 membrane fraction || GO:0005739 mitochondrion || GO:0005747 mitochondrial respiratory chain complex I || GO:0006091 generation of precursor metabolites and energy || GO:0008137 NADH dehydrogenase (ubiquinone) activity || GO:0016491 oxidoreductase activity || GO:0006810 transport || GO:0006120 mitochondrial electron transport, NADH to ubiquinone
Phy000V1X4_SCHMA	Phy000TNCI_CAEEL	GO:0009792 embryonic development ending in birth or egg hatching || GO:0002119 nematode larval development || GO:0040007 growth
Phy000V1XA_SCHMA	Phy000WCVW_NEMVE	GO:0008270 zinc ion binding
Phy000V1XA_SCHMA	Phy0005RW9_DROME	GO:0007475 apposition of dorsal and ventral imaginal disc-derived wing surfaces || GO:0046329 negative regulation of JNK cascade || GO:0031252 cell leading edge || GO:0008270 zinc ion binding || GO:0007391 dorsal closure
Phy000V1XA_SCHMA	Phy000Z7LS_TRICA	GO:0008270 zinc ion binding
Phy000V1XA_SCHMA	Phy0003DR7_CAEEL	GO:0040011 locomotion || GO:0007517 muscle organ development || GO:0006898 receptor-mediated endocytosis || GO:0050954 sensory perception of mechanical stimulus || GO:0005634 nucleus || GO:0002119 nematode larval development || GO:0017022 myosin binding || GO:0009792 embryonic development ending in birth or egg hatching || GO:0061199 || GO:0008270 zinc ion binding || GO:0045216 cell-cell junction…
Phy000V1XF_SCHMA	Phy003ZZLY_MONBE	GO:0003847 1-alkyl-2-acetylglycerophosphocholine esterase activity
Phy000V1XF_SCHMA	Phy0005QEX_DROME	GO:0051297 centrosome organization
Phy000V1XK_SCHMA	Phy004007V_MONBE	GO:0003677 DNA binding || GO:0005524 ATP binding || GO:0006270 DNA replication initiation || GO:0008094 DNA-dependent ATPase activity || GO:0004003 ATP-dependent DNA helicase activity || GO:0004004 ATP-dependent RNA helicase activity || GO:0008026 ATP-dependent helicase activity || GO:0008186 RNA-dependent ATPase activity || GO:0015462 protein-transmembrane transporting ATPase activity || GO:0015…
Phy000V1XK_SCHMA	Phy000WE7Q_NEMVE	GO:0005634 nucleus || GO:0006270 DNA replication initiation || GO:0005524 ATP binding || GO:0003677 DNA binding
Phy000V1XK_SCHMA	Phy0005RVD_DROME	GO:0000166 nucleotide binding || GO:0051301 cell division || GO:0005634 nucleus || GO:0006270 DNA replication initiation || GO:0004386 helicase activity || GO:0030261 chromosome condensation || GO:0006350 transcription || GO:0007049 cell cycle || GO:0005515 protein binding || GO:0003677 DNA binding || GO:0045449 regulation of transcription || GO:0007067 mitosis || GO:0046872 metal ion binding || …
Phy000V1XK_SCHMA	Phy0008E5C_HUMAN	GO:0000166 nucleotide binding || GO:0000785 chromatin || GO:0003677 DNA binding || GO:0003688 DNA replication origin binding || GO:0005515 protein binding || GO:0005524 ATP binding || GO:0005634 nucleus || GO:0005664 nuclear origin of replication recognition complex || GO:0006260 DNA replication || GO:0006268 DNA unwinding during replication || GO:0006270 DNA replication initiation || GO:0006334 …
Phy000V1XK_SCHMA	Phy00033AJ_CAEEL	GO:0040010 positive regulation of growth rate || GO:0006270 DNA replication initiation || GO:0040007 growth || GO:0005634 nucleus || GO:0002119 nematode larval development || GO:0017111 nucleoside-triphosphatase activity || GO:0009792 embryonic development ending in birth or egg hatching || GO:0040035 hermaphrodite genitalia development || GO:0003677 DNA binding || GO:0008340 determination of adu…
Phy000V1XP_SCHMA	Phy0005X0H_DROME	GO:0008283 cell proliferation || GO:0005829 cytosol || GO:0003743 translation initiation factor activity || GO:0000166 nucleotide binding
Phy000V1XP_SCHMA	Phy0010L1O_TRICA	GO:0003676 nucleic acid binding || GO:0000166 nucleotide binding
Phy000V1XQ_SCHMA	Phy0003897_CAEEL	GO:0005515 protein binding
Phy000V1XS_SCHMA	Phy000Z76R_TRICA	GO:0006508 proteolysis || GO:0004222 metalloendopeptidase activity || GO:0008270 zinc ion binding
Phy000V1XU_SCHMA	Phy00404Y8_MONBE	GO:0005525 GTP binding || GO:0007264 small GTPase mediated signal transduction || GO:0006886 intracellular protein transport || GO:0015031 protein transport
Phy000V1XU_SCHMA	Phy000WDE2_NEMVE	GO:0006886 intracellular protein transport || GO:0003924 GTPase activity || GO:0006913 nucleocytoplasmic transport || GO:0007165 signal transduction || GO:0005515 protein binding || GO:0005525 GTP binding
Phy000V1XU_SCHMA	Phy00083HH_HUMAN	GO:0000074 || GO:0000166 nucleotide binding || GO:0000178 exosome (RNase complex) || GO:0000785 chromatin || GO:0003682 chromatin binding || GO:0003713 transcription coactivator activity || GO:0003924 GTPase activity || GO:0005515 protein binding || GO:0005525 GTP binding || GO:0005634 nucleus || GO:0005643 nuclear pore || GO:0005737 cytoplasm || GO:0006259 DNA metabolic process || GO:0006405 RNA…
Phy000V1XU_SCHMA	Phy0005VQN_DROME	GO:0000166 nucleotide binding || GO:0007015 actin filament organization || GO:0005819 spindle || GO:0006886 intracellular protein transport || GO:0005811 lipid particle || GO:0003924 GTPase activity || GO:0006913 nucleocytoplasmic transport || GO:0005880 nuclear microtubule || GO:0008360 regulation of cell shape || GO:0007165 signal transduction || GO:0005515 protein binding || GO:0007155 cell ad…
Phy000V1XU_SCHMA	Phy000Z0X6_TRICA	GO:0006886 intracellular protein transport || GO:0003924 GTPase activity || GO:0006913 nucleocytoplasmic transport || GO:0007165 signal transduction || GO:0005515 protein binding || GO:0005525 GTP binding
Phy000V1XU_SCHMA	Phy00035RH_CAEEL	GO:0040011 locomotion || GO:0040007 growth || GO:0005634 nucleus || GO:0002119 nematode larval development || GO:0003924 GTPase activity || GO:0006913 nucleocytoplasmic transport || GO:0046785 microtubule polymerization || GO:0009792 embryonic development ending in birth or egg hatching || GO:0007165 signal transduction || GO:0005515 protein binding || GO:0007067 mitosis || GO:0000777 condensed c…
Phy000V1XY_SCHMA	Phy00081X7_HUMAN	GO:0003700 transcription factor activity || GO:0006355 regulation of transcription, DNA-dependent
Phy000V1Y2_SCHMA	Phy000Z63Y_TRICA	GO:0006468 protein amino acid phosphorylation || GO:0004812 aminoacyl-tRNA ligase activity || GO:0006446 regulation of translational initiation || GO:0004674 protein serine/threonine kinase activity || GO:0005515 protein binding || GO:0006412 translation || GO:0005524 ATP binding || GO:0042803 protein homodimerization activity
Phy000V1Y2_SCHMA	Phy0024HI8_HUMAN	GO:0006468 protein amino acid phosphorylation || GO:0004812 aminoacyl-tRNA ligase activity || GO:0022626 cytosolic ribosome || GO:0005515 protein binding || GO:0042803 protein homodimerization activity || GO:0006412 translation || GO:0005524 ATP binding || GO:0004694 eukaryotic translation initiation factor 2alpha kinase activity
Phy000V1YA_SCHMA	Phy00401LR_MONBE	GO:0006886 intracellular protein transport || GO:0008320 protein transmembrane transporter activity || GO:0016020 membrane
Phy000V1YA_SCHMA	Phy000WLHJ_NEMVE	GO:0016021 integral to membrane || GO:0006810 transport
Phy000V1YA_SCHMA	Phy00084HY_HUMAN	GO:0005624 membrane fraction || GO:0005792 microsome || GO:0005793 ER-Golgi intermediate compartment || GO:0005795 Golgi stack || GO:0005886 plasma membrane || GO:0005887 integral to plasma membrane || GO:0006886 intracellular protein transport || GO:0006888 ER to Golgi vesicle-mediated transport || GO:0006903 vesicle targeting || GO:0042589 zymogen granule membrane || GO:0042470 melanosome || GO…
Phy000V1YA_SCHMA	Phy0005TUX_DROME	GO:0016021 integral to membrane || GO:0006810 transport || GO:0007311 maternal specification of dorsal/ventral axis, oocyte, germ-line encoded
Phy000V1YA_SCHMA	Phy000Z8HP_TRICA	GO:0016021 integral to membrane || GO:0006810 transport
Phy000V1YA_SCHMA	Phy0003B7S_CAEEL	GO:0006810 transport || GO:0009792 embryonic development ending in birth or egg hatching || GO:0016021 integral to membrane
Phy000V1YL_SCHMA	Phy00400YW_MONBE	GO:0046080 dUTP metabolic process || GO:0016787 hydrolase activity || GO:0004170 dUTP diphosphatase activity
Phy000V1YL_SCHMA	Phy000WC7M_NEMVE	GO:0046080 dUTP metabolic process || GO:0000287 magnesium ion binding || GO:0004170 dUTP diphosphatase activity
Phy000V1YL_SCHMA	Phy001R5J6_HUMAN	GO:0004170 dUTP diphosphatase activity || GO:0006206 pyrimidine base metabolic process || GO:0005634 nucleus || GO:0005739 mitochondrion || GO:0005654 nucleoplasm || GO:0046134 pyrimidine nucleoside biosynthetic process || GO:0006260 DNA replication || GO:0005515 protein binding || GO:0046080 dUTP metabolic process
Phy000V1YM_SCHMA	Phy0005YVM_DROME	GO:0003755 peptidyl-prolyl cis-trans isomerase activity || GO:0005737 cytoplasm || GO:0006974 response to DNA damage stimulus || GO:0006457 protein folding || GO:0005515 protein binding
Phy000V1YM_SCHMA	Phy0004IV5_CIOIN	GO:0006457 protein folding
Phy000V1YM_SCHMA	Phy000Z9KF_TRICA	GO:0006457 protein folding || GO:0003755 peptidyl-prolyl cis-trans isomerase activity
Phy000V1YY_SCHMA	Phy0005R7A_DROME	GO:0000338 protein deneddylation || GO:0005737 cytoplasm || GO:0019781 NEDD8 activating enzyme activity || GO:0030154 cell differentiation || GO:0050821 protein stabilization || GO:0005515 protein binding || GO:0007095 mitotic cell cycle G2/M transition DNA damage checkpoint || GO:0048477 oogenesis || GO:0007275 multicellular organismal development || GO:0008180 signalosome
Phy000V1YY_SCHMA	Phy00086WR_HUMAN	GO:0001701 in utero embryonic development || GO:0005515 protein binding || GO:0008180 signalosome || GO:0005737 cytoplasm || GO:0009416 response to light stimulus || GO:0007165 signal transduction || GO:0010388 cullin deneddylation
Phy000V1Z5_SCHMA	Phy00402HO_MONBE	GO:0003896 DNA primase activity || GO:0005658 alpha DNA polymerase:primase complex || GO:0006269 DNA replication, synthesis of RNA primer || GO:0003720 telomerase activity || GO:0003724 RNA helicase activity || GO:0004779 sulfate adenylyltransferase activity || GO:0008192 RNA guanylyltransferase activity || GO:0008193 tRNA guanylyltransferase activity || GO:0008723 || GO:0008905 mannose-phosphate…
Phy000V1Z5_SCHMA	Phy0005R4W_DROME	GO:0000084 S phase of mitotic cell cycle || GO:0046872 metal ion binding || GO:0003896 DNA primase activity || GO:0003887 DNA-directed DNA polymerase activity || GO:0006350 transcription || GO:0005515 protein binding || GO:0003677 DNA binding || GO:0001745 compound eye morphogenesis || GO:0005658 alpha DNA polymerase:primase complex || GO:0006269 DNA replication, synthesis of RNA primer || GO:005…
Phy000V1Z5_SCHMA	Phy001R7FM_HUMAN	GO:0000722 telomere maintenance via recombination || GO:0051539 4 iron, 4 sulfur cluster binding || GO:0032201 telomere maintenance via semi-conservative replication || GO:0000084 S phase of mitotic cell cycle || GO:0006270 DNA replication initiation || GO:0000082 G1/S transition of mitotic cell cycle || GO:0000216 M/G1 transition of mitotic cell cycle || GO:0005654 nucleoplasm || GO:0006350 tran…
Phy000V1Z5_SCHMA	Phy00030E2_CAEEL	GO:0000910 cytokinesis || GO:0006997 nucleus organization || GO:0051539 4 iron, 4 sulfur cluster binding || GO:0006898 receptor-mediated endocytosis || GO:0009792 embryonic development ending in birth or egg hatching || GO:0006350 transcription || GO:0003896 DNA primase activity || GO:0003677 DNA binding || GO:0046872 metal ion binding || GO:0005658 alpha DNA polymerase:primase complex || GO:0006…
Phy000V1ZB_SCHMA	Phy000WJHD_NEMVE	GO:0015031 protein transport
Phy000V1ZB_SCHMA	Phy0005QXU_DROME	GO:0015031 protein transport
Phy000V1ZB_SCHMA	Phy001R51U_HUMAN	GO:0007049 cell cycle || GO:0005829 cytosol || GO:0019904 protein domain specific binding || GO:0015031 protein transport || GO:0031902 late endosome membrane || GO:0051301 cell division
Phy000V1ZB_SCHMA	Phy000Z348_TRICA	GO:0015031 protein transport
Phy000V1ZB_SCHMA	Phy0002YIS_CAEEL	GO:0002119 nematode larval development || GO:0040011 locomotion || GO:0040010 positive regulation of growth rate || GO:0040007 growth || GO:0009792 embryonic development ending in birth or egg hatching || GO:0015031 protein transport
Phy000V1ZJ_SCHMA	Phy00402DQ_MONBE	GO:0005525 GTP binding || GO:0007264 small GTPase mediated signal transduction || GO:0015031 protein transport || GO:0006886 intracellular protein transport || GO:0003924 GTPase activity || GO:0003925 small monomeric GTPase activity
Phy000V1ZJ_SCHMA	Phy000WANB_NEMVE	GO:0005622 intracellular || GO:0007264 small GTPase mediated signal transduction || GO:0005525 GTP binding
Phy000V1ZJ_SCHMA	Phy0005RW0_DROME	GO:0000166 nucleotide binding || GO:0016197 endosome transport || GO:0005622 intracellular || GO:0007269 neurotransmitter secretion || GO:0007264 small GTPase mediated signal transduction || GO:0048488 synaptic vesicle endocytosis || GO:0005525 GTP binding
Phy000V1ZJ_SCHMA	Phy00081MP_HUMAN	GO:0000166 nucleotide binding || GO:0005095 GTPase inhibitor activity || GO:0005525 GTP binding || GO:0005622 intracellular || GO:0006364 rRNA processing || GO:0007021 tubulin complex assembly || GO:0007264 small GTPase mediated signal transduction || GO:0016328 lateral plasma membrane || GO:0031116 positive regulation of microtubule polymerization || GO:0005813 centrosome || GO:0005634 nucleus |…
Phy000V1ZJ_SCHMA	Phy0010K8T_TRICA	GO:0005622 intracellular || GO:0007264 small GTPase mediated signal transduction || GO:0005525 GTP binding
Phy000V1ZJ_SCHMA	Phy00032LR_CAEEL	GO:0000910 cytokinesis || GO:0002009 morphogenesis of an epithelium || GO:0005818 aster || GO:0030540 female genitalia development || GO:0040010 positive regulation of growth rate || GO:0005813 centrosome || GO:0003924 GTPase activity || GO:0009792 embryonic development ending in birth or egg hatching || GO:0040011 locomotion || GO:0004871 signal transducer activity || GO:0005886 plasma membrane …
Phy000V1ZK_SCHMA	Phy000WECZ_NEMVE	GO:0003677 DNA binding
Phy000V1ZK_SCHMA	Phy0005Q46_DROME	GO:0000790 nuclear chromatin || GO:0035098 ESC/E(Z) complex || GO:0007517 muscle organ development || GO:0035186 syncytial blastoderm mitotic cell cycle || GO:0003700 transcription factor activity || GO:0048813 dendrite morphogenesis || GO:0006723 cuticle hydrocarbon biosynthetic process || GO:0016458 gene silencing || GO:0006350 transcription || GO:0005515 protein binding || GO:0003677 DNA bindi…
Phy000V1ZK_SCHMA	Phy0010KBK_TRICA	GO:0003677 DNA binding
Phy000V1ZQ_SCHMA	Phy0008IO6_HUMAN	GO:0005615 extracellular space || GO:0005634 nucleus || GO:0005730 nucleolus || GO:0005737 cytoplasm || GO:0006457 protein folding || GO:0030188 chaperone regulator activity || GO:0031072 heat shock protein binding || GO:0051082 unfolded protein binding || GO:0005783 endoplasmic reticulum || GO:0051787 misfolded protein binding || GO:0030433 ER-associated protein catabolic process
Phy000V1ZU_SCHMA	Phy004047T_MONBE	GO:0016021 integral to membrane
Phy000V1ZU_SCHMA	Phy0005U2Z_DROME	GO:0016021 integral to membrane
Phy000V1ZU_SCHMA	Phy000Z3QK_TRICA	GO:0016021 integral to membrane
Phy000V1ZW_SCHMA	Phy00405L9_MONBE	GO:0004152 dihydroorotate dehydrogenase activity || GO:0006207 'de novo' pyrimidine base biosynthetic process || GO:0004158 dihydroorotate oxidase activity || GO:0016020 membrane
Phy000V1ZW_SCHMA	Phy000WDHE_NEMVE	GO:0004158 dihydroorotate oxidase activity || GO:0006207 'de novo' pyrimidine base biosynthetic process || GO:0006222 UMP biosynthetic process || GO:0016020 membrane || GO:0055114 oxidation reduction
Phy000V1ZW_SCHMA	Phy001R7HU_HUMAN	GO:0006222 UMP biosynthetic process || GO:0006207 'de novo' pyrimidine base biosynthetic process || GO:0016021 integral to membrane || GO:0004158 dihydroorotate oxidase activity || GO:0005743 mitochondrial inner membrane || GO:0046134 pyrimidine nucleoside biosynthetic process || GO:0055114 oxidation reduction
Phy000V1ZW_SCHMA	Phy0005RWX_DROME	GO:0004152 dihydroorotate dehydrogenase activity || GO:0006222 UMP biosynthetic process || GO:0006207 'de novo' pyrimidine base biosynthetic process || GO:0016021 integral to membrane || GO:0004158 dihydroorotate oxidase activity || GO:0005743 mitochondrial inner membrane || GO:0005515 protein binding || GO:0005758 mitochondrial intermembrane space || GO:0055114 oxidation reduction
Phy000V1ZW_SCHMA	Phy000Z3K3_TRICA	GO:0004158 dihydroorotate oxidase activity || GO:0006207 'de novo' pyrimidine base biosynthetic process || GO:0006222 UMP biosynthetic process || GO:0016020 membrane || GO:0055114 oxidation reduction
Phy000V1ZW_SCHMA	Phy0002ZCL_CAEEL	GO:0004158 dihydroorotate oxidase activity || GO:0006207 'de novo' pyrimidine base biosynthetic process || GO:0006222 UMP biosynthetic process || GO:0016020 membrane || GO:0055114 oxidation reduction
Phy000V200_SCHMA	Phy000887V_HUMAN	GO:0016020 membrane || GO:0016021 integral to membrane || GO:0005794 Golgi apparatus
Phy000V200_SCHMA	Phy0005XIM_DROME	GO:0005515 protein binding
Phy000V200_SCHMA	Phy000338F_CAEEL	GO:0000003 reproduction || GO:0009792 embryonic development ending in birth or egg hatching || GO:0040027 negative regulation of vulval development || GO:0002119 nematode larval development || GO:0005515 protein binding
Phy000V205_SCHMA	Phy00402GH_MONBE	GO:0003676 nucleic acid binding || GO:0006397 mRNA processing || GO:0003755 peptidyl-prolyl cis-trans isomerase activity || GO:0004600 cyclophilin || GO:0030051 FK506-sensitive peptidyl-prolyl cis-trans isomerase || GO:0042027 cyclophilin-type peptidyl-prolyl cis-trans isomerase activity
Phy000V205_SCHMA	Phy0005V89_DROME	GO:0000166 nucleotide binding || GO:0071011 || GO:0000381 regulation of alternative nuclear mRNA splicing, via spliceosome || GO:0003676 nucleic acid binding || GO:0000398 nuclear mRNA splicing, via spliceosome
Phy000V205_SCHMA	Phy00084G6_HUMAN	GO:0000166 nucleotide binding || GO:0000398 nuclear mRNA splicing, via spliceosome || GO:0003676 nucleic acid binding || GO:0003729 mRNA binding || GO:0006397 mRNA processing || GO:0008372 || GO:0005737 cytoplasm || GO:0016607 nuclear speck || GO:0000381 regulation of alternative nuclear mRNA splicing, via spliceosome || GO:0006915 apoptosis || GO:0005515 protein binding || GO:0008380 RNA splicing
Phy000V205_SCHMA	Phy0010K2S_TRICA	GO:0006397 mRNA processing || GO:0003676 nucleic acid binding || GO:0000166 nucleotide binding
Phy000V205_SCHMA	Phy0003BFN_CAEEL	GO:0002119 nematode larval development || GO:0040011 locomotion || GO:0040010 positive regulation of growth rate || GO:0018991 oviposition || GO:0040007 growth || GO:0000166 nucleotide binding || GO:0009792 embryonic development ending in birth or egg hatching || GO:0003676 nucleic acid binding || GO:0048477 oogenesis || GO:0006397 mRNA processing
Phy000V208_SCHMA	Phy004007Y_MONBE	GO:0005634 nucleus || GO:0005732 small nucleolar ribonucleoprotein complex || GO:0006397 mRNA processing || GO:0030529 ribonucleoprotein complex
Phy000V208_SCHMA	Phy0008DFR_HUMAN	GO:0000398 nuclear mRNA splicing, via spliceosome || GO:0003723 RNA binding || GO:0005515 protein binding || GO:0005634 nucleus || GO:0005732 small nucleolar ribonucleoprotein complex || GO:0005829 cytosol || GO:0071013 || GO:0043928 exonucleolytic nuclear-transcribed mRNA catabolic process involved in deadenylation-dependent decay || GO:0008380 RNA splicing || GO:0005681 spliceosome || GO:000639…
Phy000V208_SCHMA	Phy0005TOQ_DROME	GO:0005515 protein binding || GO:0071011 || GO:0071013 || GO:0000398 nuclear mRNA splicing, via spliceosome || GO:0033962 cytoplasmic mRNA processing body assembly
Phy000V208_SCHMA	Phy00038H5_CAEEL	GO:0009792 embryonic development ending in birth or egg hatching || GO:0000932 cytoplasmic mRNA processing body
Phy000V20A_SCHMA	Phy000WEAY_NEMVE	GO:0055114 oxidation reduction || GO:0005488 binding || GO:0005515 protein binding || GO:0016491 oxidoreductase activity
Phy000V20A_SCHMA	Phy00086GP_HUMAN	GO:0005634 nucleus || GO:0005739 mitochondrion || GO:0006917 induction of apoptosis || GO:0008152 metabolic process || GO:0005794 Golgi apparatus || GO:0016055 Wnt receptor signaling pathway || GO:0050662 coenzyme binding || GO:0006915 apoptosis || GO:0055114 oxidation reduction || GO:0046983 protein dimerization activity || GO:0030178 negative regulation of Wnt receptor signaling pathway || GO:0…
Phy000V20A_SCHMA	Phy0005NJS_DROME	GO:0008152 metabolic process || GO:0005737 cytoplasm || GO:0006915 apoptosis || GO:0010212 response to ionizing radiation || GO:0016055 Wnt receptor signaling pathway || GO:2000377 || GO:0005488 binding || GO:0005515 protein binding || GO:0055114 oxidation reduction || GO:0016491 oxidoreductase activity
Phy000V20A_SCHMA	Phy000Z6E1_TRICA	GO:0055114 oxidation reduction || GO:0005488 binding || GO:0005515 protein binding || GO:0016491 oxidoreductase activity
Phy000V20W_SCHMA	Phy000WDM7_NEMVE	GO:0008565 protein transporter activity || GO:0006886 intracellular protein transport || GO:0005488 binding
Phy000V20W_SCHMA	Phy0008IRM_HUMAN	GO:0005737 cytoplasm || GO:0015031 protein transport || GO:0005634 nucleus || GO:0004872 receptor activity || GO:0005515 protein binding
Phy000V20W_SCHMA	Phy0005MYJ_DROME	GO:0000059 protein import into nucleus, docking || GO:0005737 cytoplasm || GO:0008565 protein transporter activity || GO:0035048 splicing factor protein import into nucleus || GO:0005634 nucleus || GO:0005515 protein binding || GO:0048024 regulation of nuclear mRNA splicing, via spliceosome
Phy000V20W_SCHMA	Phy000Z7EG_TRICA	GO:0008565 protein transporter activity || GO:0006886 intracellular protein transport || GO:0005488 binding
Phy000V20W_SCHMA	Phy00031AU_CAEEL	GO:0009792 embryonic development ending in birth or egg hatching || GO:0005515 protein binding
Phy000V213_SCHMA	Phy000WJHM_NEMVE	GO:0005515 protein binding
Phy000V213_SCHMA	Phy001R6RC_HUMAN	GO:0005634 nucleus || GO:0046872 metal ion binding || GO:0048471 perinuclear region of cytoplasm || GO:0005515 protein binding
Phy000V213_SCHMA	Phy000Z8LG_TRICA	GO:0005515 protein binding
Phy000V213_SCHMA	Phy0003EUW_CAEEL	GO:0005515 protein binding
Phy000V21W_SCHMA	Phy003ZZU0_MONBE	GO:0008478 pyridoxal kinase activity
Phy000V21W_SCHMA	Phy0008CMZ_HUMAN	GO:0000166 nucleotide binding || GO:0005524 ATP binding || GO:0008270 zinc ion binding || GO:0008478 pyridoxal kinase activity || GO:0016740 transferase activity || GO:0046872 metal ion binding || GO:0030955 potassium ion binding || GO:0008283 cell proliferation || GO:0031402 sodium ion binding || GO:0031403 lithium ion binding || GO:0005829 cytosol || GO:0000287 magnesium ion binding || GO:00094…
Phy000V21W_SCHMA	Phy0005PZE_DROME	GO:0008615 pyridoxine biosynthetic process || GO:0009443 pyridoxal 5'-phosphate salvage || GO:0008478 pyridoxal kinase activity
Phy000V21W_SCHMA	Phy000Z2C2_TRICA	GO:0008615 pyridoxine biosynthetic process || GO:0009443 pyridoxal 5'-phosphate salvage || GO:0008478 pyridoxal kinase activity
Phy000V21W_SCHMA	Phy001QE6B_CAEEL	GO:0008615 pyridoxine biosynthetic process || GO:0046872 metal ion binding || GO:0009443 pyridoxal 5'-phosphate salvage || GO:0005524 ATP binding || GO:0008478 pyridoxal kinase activity
Phy000V224_SCHMA	Phy0024EN1_HUMAN	GO:0005794 Golgi apparatus || GO:0016192 vesicle-mediated transport || GO:0005634 nucleus || GO:0033116 ER-Golgi intermediate compartment membrane || GO:0005789 endoplasmic reticulum membrane || GO:0016021 integral to membrane
Phy000V224_SCHMA	Phy0005URG_DROME	GO:0004053 arginase activity
Phy000V224_SCHMA	Phy0003F47_CAEEL	GO:0016021 integral to membrane
Phy000V22I_SCHMA	Phy00083WN_HUMAN	GO:0003700 transcription factor activity || GO:0006355 regulation of transcription, DNA-dependent
Phy000V22W_SCHMA	Phy00403HX_MONBE	GO:0003677 DNA binding || GO:0006306 DNA methylation || GO:0008170 N-methyltransferase activity
Phy000V22W_SCHMA	Phy000WCYI_NEMVE	GO:0008168 methyltransferase activity || GO:0003676 nucleic acid binding
Phy000V22W_SCHMA	Phy0005RGB_DROME	GO:0003677 DNA binding || GO:0008168 methyltransferase activity || GO:0003676 nucleic acid binding
Phy000V22W_SCHMA	Phy001R8AO_HUMAN	GO:0008168 methyltransferase activity || GO:0008033 tRNA processing || GO:0003676 nucleic acid binding
Phy000V22W_SCHMA	Phy0002YLX_CAEEL	GO:0003676 nucleic acid binding || GO:0008168 methyltransferase activity
Phy000V235_SCHMA	Phy0005TRW_DROME	GO:0005515 protein binding || GO:0071013 || GO:0000398 nuclear mRNA splicing, via spliceosome
Phy000V235_SCHMA	Phy00035F1_CAEEL	GO:0000003 reproduction || GO:0040011 locomotion || GO:0002009 morphogenesis of an epithelium || GO:0006898 receptor-mediated endocytosis || GO:0040007 growth || GO:0002119 nematode larval development || GO:0045132 meiotic chromosome segregation || GO:0009792 embryonic development ending in birth or egg hatching || GO:0040035 hermaphrodite genitalia development
Phy000V23E_SCHMA	Phy000WA5M_NEMVE	GO:0003700 transcription factor activity || GO:0006355 regulation of transcription, DNA-dependent || GO:0005634 nucleus || GO:0003677 DNA binding
Phy000V23E_SCHMA	Phy0004LRN_CIOIN	GO:0003700 transcription factor activity || GO:0006355 regulation of transcription, DNA-dependent || GO:0005634 nucleus || GO:0003677 DNA binding
Phy000V23E_SCHMA	Phy000Z9NL_TRICA	GO:0003700 transcription factor activity || GO:0006355 regulation of transcription, DNA-dependent || GO:0005634 nucleus || GO:0003677 DNA binding
Phy000V23M_SCHMA	Phy000WGB5_NEMVE	GO:0007155 cell adhesion || GO:0005515 protein binding
Phy000V23M_SCHMA	Phy0008H1I_HUMAN	GO:0005515 protein binding || GO:0007155 cell adhesion
Phy000V23M_SCHMA	Phy0003ABZ_CAEEL	GO:0002119 nematode larval development || GO:0009792 embryonic development ending in birth or egg hatching || GO:0045132 meiotic chromosome segregation || GO:0040007 growth || GO:0042802 identical protein binding
Phy000V23N_SCHMA	Phy0008JW3_HUMAN	GO:0000004 || GO:0003700 transcription factor activity || GO:0005554 || GO:0005634 nucleus || GO:0006355 regulation of transcription, DNA-dependent || GO:0007548 sex differentiation || GO:0008372 || GO:0008584 male gonad development || GO:0006350 transcription || GO:0003677 DNA binding || GO:0046872 metal ion binding || GO:0007530 sex determination
Phy000V23R_SCHMA	Phy000W7A7_NEMVE	GO:0005737 cytoplasm || GO:0015031 protein transport || GO:0006914 autophagy
Phy000V23R_SCHMA	Phy0005QY2_DROME	GO:0006914 autophagy || GO:0005737 cytoplasm || GO:0015031 protein transport
Phy000V23R_SCHMA	Phy0008E0Y_HUMAN	GO:0000153 cytoplasmic ubiquitin ligase complex || GO:0005829 cytosol || GO:0006914 autophagy || GO:0008640 || GO:0015031 protein transport || GO:0016567 protein ubiquitination || GO:0019899 enzyme binding || GO:0019787 small conjugating protein ligase activity || GO:0043653 mitochondrial fragmentation during apoptosis || GO:0006612 protein targeting to membrane || GO:0019776 Atg8 ligase activity…
Phy000V23R_SCHMA	Phy000Z7V8_TRICA	GO:0005737 cytoplasm || GO:0015031 protein transport || GO:0006914 autophagy
Phy000V23R_SCHMA	Phy00036BB_CAEEL	GO:0005737 cytoplasm || GO:0008340 determination of adult life span || GO:0006914 autophagy || GO:0015031 protein transport
Phy000V23V_SCHMA	Phy00402MI_MONBE	GO:0005524 ATP binding || GO:0006812 cation transport || GO:0015662 ATPase activity, coupled to transmembrane movement of ions, phosphorylative mechanism || GO:0016020 membrane || GO:0003824 catalytic activity || GO:0008152 metabolic process || GO:0016021 integral to membrane || GO:0016887 ATPase activity || GO:0004012 phospholipid-translocating ATPase activity
Phy000V23V_SCHMA	Phy000W9A5_NEMVE	GO:0000287 magnesium ion binding || GO:0016021 integral to membrane || GO:0004012 phospholipid-translocating ATPase activity || GO:0015662 ATPase activity, coupled to transmembrane movement of ions, phosphorylative mechanism || GO:0006754 ATP biosynthetic process || GO:0005524 ATP binding
Phy000V247_SCHMA	Phy000WK8Z_NEMVE	GO:0005801 cis-Golgi network || GO:0016021 integral to membrane || GO:0006888 ER to Golgi vesicle-mediated transport || GO:0000139 Golgi membrane
Phy000V247_SCHMA	Phy0008733_HUMAN	GO:0000139 Golgi membrane || GO:0005485 || GO:0005795 Golgi stack || GO:0006886 intracellular protein transport || GO:0006888 ER to Golgi vesicle-mediated transport || GO:0006891 intra-Golgi vesicle-mediated transport || GO:0016020 membrane || GO:0016021 integral to membrane || GO:0042147 retrograde transport, endosome to Golgi || GO:0015031 protein transport || GO:0005484 SNAP receptor activity …
Phy000V247_SCHMA	Phy0005T3F_DROME	GO:0000138 Golgi trans cisterna || GO:0006891 intra-Golgi vesicle-mediated transport || GO:0006888 ER to Golgi vesicle-mediated transport || GO:0005801 cis-Golgi network || GO:0016021 integral to membrane || GO:0000139 Golgi membrane || GO:0015031 protein transport
Phy000V247_SCHMA	Phy0010L28_TRICA	GO:0005801 cis-Golgi network || GO:0016021 integral to membrane || GO:0006888 ER to Golgi vesicle-mediated transport || GO:0000139 Golgi membrane
Phy000V247_SCHMA	Phy000353P_CAEEL	GO:0005801 cis-Golgi network || GO:0016021 integral to membrane || GO:0006888 ER to Golgi vesicle-mediated transport || GO:0004872 receptor activity || GO:0000139 Golgi membrane
Phy000V24A_SCHMA	Phy000829C_HUMAN	GO:0000077 DNA damage checkpoint || GO:0000079 regulation of cyclin-dependent protein kinase activity || GO:0000086 G2/M transition of mitotic cell cycle || GO:0000166 nucleotide binding || GO:0000794 condensed nuclear chromosome || GO:0004674 protein serine/threonine kinase activity || GO:0004713 protein tyrosine kinase activity || GO:0005515 protein binding || GO:0005524 ATP binding || GO:00056…
Phy000V24A_SCHMA	Phy0005OGB_DROME	GO:0051299 centrosome separation || GO:0001700 embryonic development via the syncytial blastoderm || GO:0000077 DNA damage checkpoint || GO:0007444 imaginal disc development || GO:0009314 response to radiation || GO:0005634 nucleus || GO:0016321 female meiosis chromosome segregation || GO:0007348 regulation of syncytial blastoderm mitotic cell cycle || GO:0006468 protein amino acid phosphorylatio…
Phy000V24A_SCHMA	Phy000Z6VG_TRICA	GO:0004674 protein serine/threonine kinase activity || GO:0006468 protein amino acid phosphorylation || GO:0005524 ATP binding
Phy000V24A_SCHMA	Phy00039NL_CAEEL	GO:0005737 cytoplasm || GO:0040010 positive regulation of growth rate || GO:0006468 protein amino acid phosphorylation || GO:0000003 reproduction || GO:0005634 nucleus || GO:0002119 nematode larval development || GO:0006974 response to DNA damage stimulus || GO:0004674 protein serine/threonine kinase activity || GO:0009792 embryonic development ending in birth or egg hatching || GO:0007049 cell c…
Phy000V24B_SCHMA	Phy000WDCR_NEMVE	GO:0005737 cytoplasm || GO:0008093 cytoskeletal adaptor activity || GO:0017124 SH3 domain binding || GO:0007165 signal transduction || GO:0005515 protein binding || GO:0046847 filopodium assembly
Phy000V24B_SCHMA	Phy000Z7ZQ_TRICA	GO:0005737 cytoplasm || GO:0005515 protein binding
Phy000V24B_SCHMA	Phy0003DHT_CAEEL	GO:0005737 cytoplasm || GO:0007126 meiosis || GO:0009792 embryonic development ending in birth or egg hatching || GO:0000003 reproduction || GO:0005515 protein binding
Phy000V24I_SCHMA	Phy000WJHO_NEMVE	GO:0005506 iron ion binding || GO:0051536 iron-sulfur cluster binding || GO:0005515 protein binding || GO:0016226 iron-sulfur cluster assembly
Phy000V24I_SCHMA	Phy0024GS4_HUMAN	GO:0005829 cytosol || GO:0009399 nitrogen fixation || GO:0005739 mitochondrion || GO:0016226 iron-sulfur cluster assembly || GO:0032947 protein complex scaffold || GO:0051536 iron-sulfur cluster binding || GO:0005506 iron ion binding || GO:0005634 nucleus
Phy000V24I_SCHMA	Phy0005RY8_DROME	GO:0005515 protein binding || GO:0005506 iron ion binding || GO:0051536 iron-sulfur cluster binding || GO:0016226 iron-sulfur cluster assembly
Phy000V24I_SCHMA	Phy0010J7P_TRICA	GO:0005506 iron ion binding || GO:0051536 iron-sulfur cluster binding || GO:0005515 protein binding || GO:0016226 iron-sulfur cluster assembly
Phy000V24I_SCHMA	Phy00038JF_CAEEL	GO:0002119 nematode larval development || GO:0040007 growth || GO:0051536 iron-sulfur cluster binding || GO:0016226 iron-sulfur cluster assembly || GO:0009792 embryonic development ending in birth or egg hatching || GO:0005515 protein binding || GO:0005506 iron ion binding
Phy000V24J_SCHMA	Phy00402K3_MONBE	GO:0006457 protein folding || GO:0003743 translation initiation factor activity || GO:0006413 translational initiation
Phy000V24J_SCHMA	Phy000WE0P_NEMVE	GO:0003743 translation initiation factor activity
Phy000V24J_SCHMA	Phy001R5FS_HUMAN	GO:0005515 protein binding || GO:0003743 translation initiation factor activity
Phy000V24J_SCHMA	Phy0005WBY_DROME	GO:0003743 translation initiation factor activity || GO:0005515 protein binding
Phy000V24J_SCHMA	Phy000Z4FA_TRICA	GO:0003743 translation initiation factor activity
Phy000V24J_SCHMA	Phy00035TZ_CAEEL	GO:0003743 translation initiation factor activity
Phy000V24N_SCHMA	Phy00400OW_MONBE	GO:0005509 calcium ion binding
Phy000V24N_SCHMA	Phy000WCXN_NEMVE	GO:0005509 calcium ion binding
Phy000V24N_SCHMA	Phy000846I_HUMAN	GO:0005509 calcium ion binding || GO:0005737 cytoplasm || GO:0005813 centrosome || GO:0005634 nucleus
Phy000V24N_SCHMA	Phy000Z888_TRICA	GO:0005509 calcium ion binding
Phy000V24N_SCHMA	Phy0002ZZX_CAEEL	GO:0000910 cytokinesis || GO:0007020 microtubule nucleation || GO:0045132 meiotic chromosome segregation || GO:0040007 growth || GO:0005813 centrosome || GO:0002119 nematode larval development || GO:0043148 mitotic spindle stabilization || GO:0007052 mitotic spindle organization || GO:0009792 embryonic development ending in birth or egg hatching || GO:0005509 calcium ion binding || GO:0005515 pro…
Phy000V251_SCHMA	Phy0040284_MONBE	GO:0005525 GTP binding || GO:0007264 small GTPase mediated signal transduction || GO:0015031 protein transport || GO:0003924 GTPase activity || GO:0003925 small monomeric GTPase activity
Phy000V251_SCHMA	Phy000WDOO_NEMVE	GO:0015031 protein transport || GO:0007264 small GTPase mediated signal transduction || GO:0005525 GTP binding
Phy000V251_SCHMA	Phy0005O2F_DROME	GO:0000166 nucleotide binding || GO:0045451 pole plasm oskar mRNA localization || GO:0001745 compound eye morphogenesis || GO:0008103 oocyte microtubule cytoskeleton polarization || GO:0006887 exocytosis || GO:0007293 germarium-derived egg chamber formation || GO:0005515 protein binding || GO:0015031 protein transport || GO:0007264 small GTPase mediated signal transduction || GO:0005525 GTP bindi…
Phy000V251_SCHMA	Phy000Z0PI_TRICA	GO:0015031 protein transport || GO:0007264 small GTPase mediated signal transduction || GO:0005525 GTP binding
Phy000V253_SCHMA	Phy004037V_MONBE	GO:0003676 nucleic acid binding || GO:0005634 nucleus || GO:0008270 zinc ion binding
Phy000V253_SCHMA	Phy000WLJD_NEMVE	GO:0005634 nucleus || GO:0008270 zinc ion binding || GO:0003676 nucleic acid binding
Phy000V253_SCHMA	Phy00088G2_HUMAN	GO:0000389 nuclear mRNA 3'-splice site recognition || GO:0000398 nuclear mRNA splicing, via spliceosome || GO:0003676 nucleic acid binding || GO:0005681 spliceosome || GO:0008270 zinc ion binding || GO:0008380 RNA splicing || GO:0030532 small nuclear ribonucleoprotein complex || GO:0046872 metal ion binding || GO:0005634 nucleus || GO:0005654 nucleoplasm || GO:0071013
Phy000V253_SCHMA	Phy0004EXH_CIOIN	GO:0005634 nucleus || GO:0008270 zinc ion binding || GO:0003676 nucleic acid binding
Phy000V253_SCHMA	Phy0005QD4_DROME	GO:0003676 nucleic acid binding || GO:0005515 protein binding || GO:0071011 || GO:0071013 || GO:0000398 nuclear mRNA splicing, via spliceosome || GO:0007052 mitotic spindle organization || GO:0008270 zinc ion binding
Phy000V253_SCHMA	Phy0010IPA_TRICA	GO:0005634 nucleus || GO:0008270 zinc ion binding || GO:0003676 nucleic acid binding
Phy000V253_SCHMA	Phy000388T_CAEEL	GO:0002009 morphogenesis of an epithelium || GO:0040011 locomotion || GO:0006898 receptor-mediated endocytosis || GO:0018991 oviposition || GO:0003676 nucleic acid binding || GO:0005634 nucleus || GO:0002119 nematode larval development || GO:0071688 || GO:0007281 germ cell development || GO:0009792 embryonic development ending in birth or egg hatching || GO:0008270 zinc ion binding || GO:0005515 …
Phy000V254_SCHMA	Phy0010JB3_TRICA	GO:0006874 cellular calcium ion homeostasis || GO:0016021 integral to membrane || GO:0005219 ryanodine-sensitive calcium-release channel activity || GO:0005509 calcium ion binding
Phy000V255_SCHMA	Phy00089BK_HUMAN	GO:0042384 cilium assembly || GO:0030030 cell projection organization || GO:0005813 centrosome || GO:0005634 nucleus || GO:0035085 cilium axoneme || GO:0000236 mitotic prometaphase || GO:0043015 gamma-tubulin binding || GO:0005829 cytosol || GO:0005932 microtubule basal body
Phy000V255_SCHMA	Phy00036GO_CAEEL	GO:0008104 protein localization || GO:0060271 cilium morphogenesis || GO:0035177 larval foraging behavior || GO:0030425 dendrite || GO:0005515 protein binding || GO:0005932 microtubule basal body
Phy000V25P_SCHMA	Phy004054C_MONBE	GO:0005975 carbohydrate metabolic process || GO:0019150 D-ribulokinase activity
Phy000V25P_SCHMA	Phy000WLW0_NEMVE	GO:0003887 DNA-directed DNA polymerase activity || GO:0006260 DNA replication || GO:0003677 DNA binding
Phy000V25P_SCHMA	Phy0008I4M_HUMAN	GO:0003677 DNA binding || GO:0003887 DNA-directed DNA polymerase activity || GO:0005515 protein binding || GO:0005634 nucleus || GO:0006260 DNA replication || GO:0016740 transferase activity || GO:0000722 telomere maintenance via recombination || GO:0006284 base-excision repair || GO:0006283 transcription-coupled nucleotide-excision repair || GO:0000084 S phase of mitotic cell cycle || GO:0005654…
Phy000V25P_SCHMA	Phy0005P56_DROME	GO:0003677 DNA binding || GO:0006974 response to DNA damage stimulus || GO:0005634 nucleus || GO:0003887 DNA-directed DNA polymerase activity || GO:0007052 mitotic spindle organization || GO:0006260 DNA replication || GO:0005875 microtubule associated complex
Phy000V25P_SCHMA	Phy000Z38C_TRICA	GO:0003887 DNA-directed DNA polymerase activity || GO:0006260 DNA replication || GO:0003677 DNA binding
Phy000V25P_SCHMA	Phy000385E_CAEEL	GO:0000003 reproduction || GO:0040011 locomotion || GO:0040010 positive regulation of growth rate || GO:0005634 nucleus || GO:0003887 DNA-directed DNA polymerase activity || GO:0009792 embryonic development ending in birth or egg hatching || GO:0006260 DNA replication || GO:0003677 DNA binding || GO:0040035 hermaphrodite genitalia development
Phy000V25R_SCHMA	Phy00033V9_CAEEL	GO:0005891 voltage-gated calcium channel complex || GO:0019953 sexual reproduction || GO:0005515 protein binding
Phy000V25T_SCHMA	Phy004054L_MONBE	GO:0015986 ATP synthesis coupled proton transport || GO:0016469 proton-transporting two-sector ATPase complex || GO:0046933 hydrogen ion transporting ATP synthase activity, rotational mechanism || GO:0046961 proton-transporting ATPase activity, rotational mechanism
Phy000V25T_SCHMA	Phy0005UYE_DROME	GO:0005515 protein binding
Phy000V25T_SCHMA	Phy0008EDM_HUMAN	GO:0005654 nucleoplasm || GO:0005737 cytoplasm || GO:0015031 protein transport || GO:0005730 nucleolus
Phy000V25T_SCHMA	Phy0002ZID_CAEEL	GO:0000003 reproduction || GO:0040011 locomotion || GO:0040010 positive regulation of growth rate || GO:0006898 receptor-mediated endocytosis || GO:0002119 nematode larval development || GO:0071688 || GO:0009792 embryonic development ending in birth or egg hatching || GO:0016246 RNA interference || GO:0010171 body morphogenesis || GO:0040007 growth
Phy000V25X_SCHMA	Phy0002YY9_CAEEL	GO:0016021 integral to membrane
Phy000V25Z_SCHMA	Phy000TP6J_CAEEL	GO:0005488 binding || GO:0055114 oxidation reduction || GO:0016491 oxidoreductase activity
Phy000V26I_SCHMA	Phy000WA50_NEMVE	GO:0005216 ion channel activity || GO:0016021 integral to membrane
Phy000V26I_SCHMA	Phy00081S5_HUMAN	GO:0005261 cation channel activity || GO:0006812 cation transport || GO:0016020 membrane || GO:0005765 lysosomal membrane || GO:0016021 integral to membrane || GO:0005244 voltage-gated ion channel activity || GO:0005262 calcium channel activity
Phy000V26M_SCHMA	Phy000829T_HUMAN	GO:0000184 nuclear-transcribed mRNA catabolic process, nonsense-mediated decay || GO:0005634 nucleus || GO:0016787 hydrolase activity || GO:0005737 cytoplasm || GO:0000290 deadenylation-dependent decapping of nuclear-transcribed mRNA || GO:0004532 exoribonuclease activity || GO:0005515 protein binding || GO:0043928 exonucleolytic nuclear-transcribed mRNA catabolic process involved in deadenylatio…
Phy000V26M_SCHMA	Phy0005RLZ_DROME	GO:0005515 protein binding || GO:0016787 hydrolase activity || GO:0000290 deadenylation-dependent decapping of nuclear-transcribed mRNA
Phy000V26M_SCHMA	Phy0024MCO_TRICA	GO:0016787 hydrolase activity || GO:0000290 deadenylation-dependent decapping of nuclear-transcribed mRNA || GO:0005515 protein binding
Phy000V26M_SCHMA	Phy0003CU3_CAEEL	GO:0005737 cytoplasm || GO:0000290 deadenylation-dependent decapping of nuclear-transcribed mRNA || GO:0005634 nucleus || GO:0009150 purine ribonucleotide metabolic process || GO:0006974 response to DNA damage stimulus || GO:0047627 adenylylsulfatase activity || GO:0006790 sulfur metabolic process || GO:0005515 protein binding || GO:0009408 response to heat || GO:0004780 sulfate adenylyltransfera…
Phy000V26S_SCHMA	Phy0010K4U_TRICA	GO:0006396 RNA processing
Phy000V26U_SCHMA	Phy00400EE_MONBE	GO:0004175 endopeptidase activity || GO:0005839 proteasome core complex || GO:0006511 ubiquitin-dependent protein catabolic process || GO:0004298 threonine-type endopeptidase activity
Phy000V26U_SCHMA	Phy000WDTI_NEMVE	GO:0005737 cytoplasm || GO:0019773 proteasome core complex, alpha-subunit complex || GO:0005634 nucleus || GO:0006511 ubiquitin-dependent protein catabolic process || GO:0004298 threonine-type endopeptidase activity
Phy000V26U_SCHMA	Phy000Z5WA_TRICA	GO:0005737 cytoplasm || GO:0019773 proteasome core complex, alpha-subunit complex || GO:0005634 nucleus || GO:0006511 ubiquitin-dependent protein catabolic process || GO:0004298 threonine-type endopeptidase activity
Phy000V26U_SCHMA	Phy0002ZPZ_CAEEL	GO:0005737 cytoplasm || GO:0040010 positive regulation of growth rate || GO:0000003 reproduction || GO:0019773 proteasome core complex, alpha-subunit complex || GO:0005634 nucleus || GO:0002119 nematode larval development || GO:0004298 threonine-type endopeptidase activity || GO:0006511 ubiquitin-dependent protein catabolic process || GO:0040011 locomotion || GO:0009792 embryonic development endi…
Phy000V26W_SCHMA	Phy000WE4F_NEMVE	GO:0016874 ligase activity
Phy000V26W_SCHMA	Phy0008E8A_HUMAN	GO:0004075 biotin carboxylase activity || GO:0004658 propionyl-CoA carboxylase activity || GO:0005615 extracellular space || GO:0005739 mitochondrion || GO:0009062 fatty acid catabolic process || GO:0009343 biotin carboxylase complex || GO:0016874 ligase activity || GO:0005759 mitochondrial matrix || GO:0006635 fatty acid beta-oxidation || GO:0005524 ATP binding
Phy000V26W_SCHMA	Phy000Z5IB_TRICA	GO:0016874 ligase activity
Phy000V26W_SCHMA	Phy0003DDQ_CAEEL	GO:0016874 ligase activity || GO:0005515 protein binding
Phy000V26X_SCHMA	Phy0008A5H_HUMAN	GO:0005765 lysosomal membrane || GO:0016021 integral to membrane
Phy000V26X_SCHMA	Phy0005SC8_DROME	GO:0005515 protein binding || GO:0016021 integral to membrane || GO:0005351 sugar:hydrogen symporter activity || GO:0000139 Golgi membrane
Phy000V26X_SCHMA	Phy0010LBE_TRICA	GO:0016021 integral to membrane
Phy000V26X_SCHMA	Phy000323C_CAEEL	GO:0040010 positive regulation of growth rate || GO:0016021 integral to membrane || GO:0005351 sugar:hydrogen symporter activity || GO:0000139 Golgi membrane
Phy000V26Y_SCHMA	Phy0003CXW_CAEEL	GO:0005737 cytoplasm || GO:0031594 neuromuscular junction || GO:0043025 cell soma || GO:0005874 microtubule || GO:0030425 dendrite
Phy000V26Z_SCHMA	Phy0008HKV_HUMAN	GO:0005932 microtubule basal body || GO:0005912 adherens junction || GO:0005929 cilium
Phy000V272_SCHMA	Phy000WA7E_NEMVE	GO:0005634 nucleus || GO:0007049 cell cycle || GO:0006281 DNA repair
Phy000V272_SCHMA	Phy0008FSJ_HUMAN	GO:0000166 nucleotide binding || GO:0003677 DNA binding || GO:0005515 protein binding || GO:0005524 ATP binding || GO:0005634 nucleus || GO:0006260 DNA replication || GO:0006281 DNA repair || GO:0006974 response to DNA damage stimulus || GO:0007049 cell cycle || GO:0043234 protein complex || GO:0005737 cytoplasm || GO:0042325 regulation of phosphorylation || GO:0000077 DNA damage checkpoint || GO…
Phy000V272_SCHMA	Phy0005SN6_DROME	GO:0003677 DNA binding || GO:0005634 nucleus || GO:0007049 cell cycle || GO:0006281 DNA repair
Phy000V27A_SCHMA	Phy00249KV_HUMAN	GO:0016021 integral to membrane
Phy000V27A_SCHMA	Phy0005O7X_DROME	GO:0005215 transporter activity || GO:0050829 defense response to Gram-negative bacterium || GO:0035010 encapsulation of foreign target || GO:0016021 integral to membrane || GO:0006911 phagocytosis, engulfment
Phy000V27A_SCHMA	Phy0002ZSZ_CAEEL	GO:0016021 integral to membrane
Phy000V27D_SCHMA	Phy0005PQE_DROME	GO:0005515 protein binding || GO:0045089 positive regulation of innate immune response || GO:0005634 nucleus || GO:0009790 embryonic development || GO:0050829 defense response to Gram-negative bacterium || GO:0045087 innate immune response
Phy000V27D_SCHMA	Phy0002YT0_CAEEL	GO:0009792 embryonic development ending in birth or egg hatching
Phy000V27G_SCHMA	Phy0008A2T_HUMAN	GO:0000166 nucleotide binding || GO:0000245 spliceosome assembly || GO:0003723 RNA binding || GO:0003724 RNA helicase activity || GO:0004618 phosphoglycerate kinase activity || GO:0005524 ATP binding || GO:0006096 glycolysis || GO:0006446 regulation of translational initiation || GO:0007046 || GO:0007275 multicellular organismal development || GO:0008026 ATP-dependent helicase activity || GO:0008…
Phy000V27G_SCHMA	Phy0005RCC_DROME	GO:0000166 nucleotide binding || GO:0001700 embryonic development via the syncytial blastoderm || GO:0033677 DNA/RNA helicase activity || GO:0006302 double-strand break repair || GO:0008026 ATP-dependent helicase activity || GO:0008143 poly(A) RNA binding || GO:0004527 exonuclease activity || GO:0003712 transcription cofactor activity || GO:0003723 RNA binding || GO:0003682 chromatin binding || G…
Phy000V27G_SCHMA	Phy0010KZW_TRICA	GO:0008026 ATP-dependent helicase activity || GO:0005524 ATP binding || GO:0003676 nucleic acid binding
Phy000V27M_SCHMA	Phy000W3IH_NEMVE	GO:0005488 binding
Phy000V27N_SCHMA	Phy000WDPX_NEMVE	GO:0016020 membrane
Phy000V27N_SCHMA	Phy0005ONR_DROME	GO:0007275 multicellular organismal development || GO:0005811 lipid particle || GO:0016020 membrane || GO:0005515 protein binding || GO:0071456 || GO:0005875 microtubule associated complex
Phy000V27N_SCHMA	Phy000Z1GT_TRICA	GO:0016020 membrane
Phy000V27N_SCHMA	Phy0002YHA_CAEEL	GO:0070584 mitochondrion morphogenesis || GO:0040018 positive regulation of multicellular organism growth || GO:0030421 defecation || GO:0008406 gonad development || GO:0007283 spermatogenesis || GO:0005743 mitochondrial inner membrane || GO:0002082 regulation of oxidative phosphorylation || GO:0009792 embryonic development ending in birth or egg hatching || GO:0043051 regulation of pharyngeal pu…
Phy000V27Q_SCHMA	Phy000WFRR_NEMVE	GO:0051287 NAD or NADH binding || GO:0000287 magnesium ion binding || GO:0004450 isocitrate dehydrogenase (NADP+) activity || GO:0006099 tricarboxylic acid cycle || GO:0006102 isocitrate metabolic process || GO:0055114 oxidation reduction
Phy000V27Q_SCHMA	Phy00085GP_HUMAN	GO:0004450 isocitrate dehydrogenase (NADP+) activity || GO:0005739 mitochondrion || GO:0005743 mitochondrial inner membrane || GO:0005975 carbohydrate metabolic process || GO:0006097 glyoxylate cycle || GO:0006099 tricarboxylic acid cycle || GO:0008152 metabolic process || GO:0016491 oxidoreductase activity || GO:0051287 NAD or NADH binding || GO:0000287 magnesium ion binding || GO:0006103 2-oxog…
Phy000V27Q_SCHMA	Phy0003ELO_CAEEL	GO:0051287 NAD or NADH binding || GO:0000287 magnesium ion binding || GO:0004450 isocitrate dehydrogenase (NADP+) activity || GO:0006099 tricarboxylic acid cycle || GO:0006102 isocitrate metabolic process || GO:0055114 oxidation reduction
Phy000V27W_SCHMA	Phy0005QKE_DROME	GO:0071011 || GO:0000398 nuclear mRNA splicing, via spliceosome
Phy000V27W_SCHMA	Phy00089RR_HUMAN	GO:0000351 || GO:0000398 nuclear mRNA splicing, via spliceosome || GO:0005515 protein binding || GO:0015030 Cajal body || GO:0016607 nuclear speck || GO:0043021 ribonucleoprotein binding || GO:0046540 U4/U6 x U5 tri-snRNP complex || GO:0000244 assembly of spliceosomal tri-snRNP || GO:0030529 ribonucleoprotein complex || GO:0005690 snRNP U4atac || GO:0003723 RNA binding || GO:0003676 nucleic acid …
Phy000V27W_SCHMA	Phy0002YZP_CAEEL	GO:0000003 reproduction || GO:0040011 locomotion || GO:0001703 gastrulation with mouth forming first || GO:0018996 molting cycle, collagen and cuticulin-based cuticle || GO:0040020 regulation of meiosis || GO:0002009 morphogenesis of an epithelium || GO:0042127 regulation of cell proliferation || GO:0008406 gonad development || GO:0007281 germ cell development || GO:0009792 embryonic development …
Phy000V281_SCHMA	Phy003J1MF_HUMAN	GO:0035556
Phy000V28A_SCHMA	Phy0010ISM_TRICA	GO:0016070 RNA metabolic process || GO:0005488 binding || GO:0005515 protein binding
Phy000V28P_SCHMA	Phy00404T8_MONBE	GO:0008152 metabolic process || GO:0008483 transaminase activity || GO:0031071 cysteine desulfurase activity
Phy000V28P_SCHMA	Phy000WDLJ_NEMVE	GO:0003824 catalytic activity || GO:0030170 pyridoxal phosphate binding
Phy000V28P_SCHMA	Phy0005O1L_DROME	GO:0005739 mitochondrion || GO:0005634 nucleus || GO:0005875 microtubule associated complex || GO:0006534 cysteine metabolic process || GO:0030170 pyridoxal phosphate binding || GO:0031071 cysteine desulfurase activity
Phy000V28P_SCHMA	Phy0008C08_HUMAN	GO:0000096 sulfur amino acid metabolic process || GO:0005634 nucleus || GO:0005739 mitochondrion || GO:0005829 cytosol || GO:0006461 protein complex assembly || GO:0008152 metabolic process || GO:0008483 transaminase activity || GO:0016740 transferase activity || GO:0031071 cysteine desulfurase activity || GO:0006777 Mo-molybdopterin cofactor biosynthetic process || GO:0006767 water-soluble vitam…
Phy000V28P_SCHMA	Phy0010K45_TRICA	GO:0006534 cysteine metabolic process || GO:0003824 catalytic activity || GO:0031071 cysteine desulfurase activity || GO:0030170 pyridoxal phosphate binding
Phy000V28P_SCHMA	Phy000303O_CAEEL	GO:0002119 nematode larval development || GO:0000003 reproduction || GO:0031071 cysteine desulfurase activity || GO:0006534 cysteine metabolic process || GO:0009792 embryonic development ending in birth or egg hatching || GO:0030170 pyridoxal phosphate binding || GO:0040007 growth
Phy000V28T_SCHMA	Phy003ZZ0Y_MONBE	GO:0004721 phosphoprotein phosphatase activity || GO:0006470 protein amino acid dephosphorylation
Phy000V28T_SCHMA	Phy000W4PX_NEMVE	GO:0004725 protein tyrosine phosphatase activity
Phy000V28T_SCHMA	Phy0005YMI_DROME	GO:0004721 phosphoprotein phosphatase activity || GO:0004725 protein tyrosine phosphatase activity || GO:0005515 protein binding
Phy000V28T_SCHMA	Phy0008DD7_HUMAN	GO:0004721 phosphoprotein phosphatase activity || GO:0006470 protein amino acid dephosphorylation || GO:0001726 ruffle || GO:0048471 perinuclear region of cytoplasm || GO:0004725 protein tyrosine phosphatase activity || GO:0004438 phosphatidylinositol-3-phosphatase activity
Phy000V29J_SCHMA	Phy000W7CR_NEMVE	GO:0008270 zinc ion binding || GO:0003676 nucleic acid binding || GO:0005622 intracellular
Phy000V29J_SCHMA	Phy0007ZPX_HUMAN	GO:0000122 negative regulation of transcription from RNA polymerase II promoter || GO:0000228 nuclear chromosome || GO:0003700 transcription factor activity || GO:0003704 specific RNA polymerase II transcription factor activity || GO:0005515 protein binding || GO:0006350 transcription || GO:0006355 regulation of transcription, DNA-dependent || GO:0006810 transport || GO:0007001 || GO:0008270 zinc…
Phy000V29J_SCHMA	Phy000Z8V8_TRICA	GO:0008270 zinc ion binding || GO:0003676 nucleic acid binding || GO:0005622 intracellular
Phy000V29J_SCHMA	Phy0005ZHL_DROME	GO:0003676 nucleic acid binding || GO:0008270 zinc ion binding || GO:0005515 protein binding || GO:0005622 intracellular
Phy000V29L_SCHMA	Phy000W7UT_NEMVE	GO:0006508 proteolysis || GO:0004222 metalloendopeptidase activity
Phy000V29L_SCHMA	Phy00083KG_HUMAN	GO:0000287 magnesium ion binding || GO:0004243 mitochondrial intermediate peptidase activity || GO:0005506 iron ion binding || GO:0005509 calcium ion binding || GO:0005739 mitochondrion || GO:0006508 proteolysis || GO:0006627 mitochondrial protein processing during import || GO:0008270 zinc ion binding || GO:0030145 manganese ion binding || GO:0050897 cobalt ion binding || GO:0005759 mitochondria…
Phy000V29L_SCHMA	Phy0005X4V_DROME	GO:0004222 metalloendopeptidase activity || GO:0006508 proteolysis
Phy000V29L_SCHMA	Phy0010KVP_TRICA	GO:0006508 proteolysis || GO:0004222 metalloendopeptidase activity
Phy000V29L_SCHMA	Phy00038GN_CAEEL	GO:0004222 metalloendopeptidase activity || GO:0006508 proteolysis
Phy000V29N_SCHMA	Phy000WLC3_NEMVE	GO:0016020 membrane
Phy000V29N_SCHMA	Phy000PHWV_DROME	GO:0016020 membrane || GO:0005811 lipid particle
Phy000V29N_SCHMA	Phy001R7AR_HUMAN	GO:0030331 estrogen receptor binding || GO:0005634 nucleus || GO:0016566 specific transcriptional repressor activity || GO:0005743 mitochondrial inner membrane || GO:0006350 transcription || GO:0004872 receptor activity || GO:0045892 negative regulation of transcription, DNA-dependent || GO:0006351 transcription, DNA-dependent
Phy000V29N_SCHMA	Phy0010JKQ_TRICA	GO:0016020 membrane
Phy000V29N_SCHMA	Phy000TNK9_CAEEL	GO:0070584 mitochondrion morphogenesis || GO:0040010 positive regulation of growth rate || GO:0030421 defecation || GO:0000003 reproduction || GO:0040018 positive regulation of multicellular organism growth || GO:0016021 integral to membrane || GO:0008406 gonad development || GO:0007283 spermatogenesis || GO:0005743 mitochondrial inner membrane || GO:0002082 regulation of oxidative phosphorylatio…
Phy000V2A1_SCHMA	Phy0008FMR_HUMAN	GO:0000075 cell cycle checkpoint || GO:0003684 damaged DNA binding || GO:0004527 exonuclease activity || GO:0005634 nucleus || GO:0006281 DNA repair || GO:0008408 3'-5' exonuclease activity || GO:0000077 DNA damage checkpoint || GO:0007128 meiotic prophase I || GO:0005654 nucleoplasm || GO:0006260 DNA replication || GO:0005515 protein binding || GO:0008853 exodeoxyribonuclease III activity
Phy000V2A1_SCHMA	Phy0005MXR_DROME	GO:0003684 damaged DNA binding || GO:0005634 nucleus || GO:0008853 exodeoxyribonuclease III activity || GO:0006281 DNA repair
Phy000V2A1_SCHMA	Phy000Z2ZV_TRICA	GO:0005634 nucleus || GO:0008853 exodeoxyribonuclease III activity || GO:0003684 damaged DNA binding || GO:0006281 DNA repair
Phy000V2A1_SCHMA	Phy00035W8_CAEEL	GO:0040010 positive regulation of growth rate || GO:0000077 DNA damage checkpoint || GO:0008630 DNA damage response, signal transduction resulting in induction of apoptosis || GO:0005634 nucleus || GO:0045132 meiotic chromosome segregation || GO:0006289 nucleotide-excision repair || GO:0005515 protein binding || GO:0008853 exodeoxyribonuclease III activity || GO:0003684 damaged DNA binding || GO:…
Phy000V2A7_SCHMA	Phy0008ITU_HUMAN	GO:0005737 cytoplasm || GO:0006417 regulation of translation || GO:0016049 cell growth || GO:0005515 protein binding || GO:0016202 regulation of striated muscle tissue development
Phy000V2AD_SCHMA	Phy0005OLR_DROME	GO:0005515 protein binding
Phy000V2AE_SCHMA	Phy00247YP_HUMAN	GO:0004061 arylformamidase activity || GO:0005634 nucleus || GO:0005829 cytosol || GO:0006569 tryptophan catabolic process
Phy000V2AE_SCHMA	Phy00037AO_CAEEL	GO:0006505 GPI anchor metabolic process || GO:0016787 hydrolase activity
Phy000V2AG_SCHMA	Phy00401FC_MONBE	GO:0000154 rRNA modification || GO:0000179 rRNA (adenine-N6,N6-)-dimethyltransferase activity || GO:0008649 rRNA methyltransferase activity || GO:0003880 C-terminal protein carboxyl methyltransferase activity || GO:0008168 methyltransferase activity || GO:0008169 C-methyltransferase activity || GO:0008170 N-methyltransferase activity || GO:0008171 O-methyltransferase activity || GO:0008172 S-meth…
Phy000V2AG_SCHMA	Phy000WDLP_NEMVE	GO:0005737 cytoplasm || GO:0000179 rRNA (adenine-N6,N6-)-dimethyltransferase activity
Phy000V2AG_SCHMA	Phy0008HP4_HUMAN	GO:0000154 rRNA modification || GO:0000179 rRNA (adenine-N6,N6-)-dimethyltransferase activity || GO:0006364 rRNA processing || GO:0006355 regulation of transcription, DNA-dependent || GO:0006350 transcription || GO:0006351 transcription, DNA-dependent || GO:0005515 protein binding || GO:0003677 DNA binding || GO:0045449 regulation of transcription || GO:0042645 mitochondrial nucleoid
Phy000V2AG_SCHMA	Phy0005Q8K_DROME	GO:0005759 mitochondrial matrix || GO:0006390 transcription from mitochondrial promoter || GO:0000179 rRNA (adenine-N6,N6-)-dimethyltransferase activity || GO:0006417 regulation of translation || GO:0003712 transcription cofactor activity
Phy000V2AG_SCHMA	Phy000Z9EU_TRICA	GO:0000179 rRNA (adenine-N6,N6-)-dimethyltransferase activity
Phy000V2AG_SCHMA	Phy0002YR2_CAEEL	GO:0000154 rRNA modification || GO:0000179 rRNA (adenine-N6,N6-)-dimethyltransferase activity || GO:0005739 mitochondrion || GO:0006355 regulation of transcription, DNA-dependent || GO:0045449 regulation of transcription || GO:0006351 transcription, DNA-dependent || GO:0006350 transcription
Phy000V2AJ_SCHMA	Phy0005SLB_DROME	GO:0005743 mitochondrial inner membrane || GO:0008565 protein transporter activity || GO:0016021 integral to membrane || GO:0007275 multicellular organismal development
Phy000V2AK_SCHMA	Phy004019S_MONBE	GO:0005554
Phy000V2AK_SCHMA	Phy000WEOO_NEMVE	GO:0003972 RNA ligase (ATP) activity || GO:0046872 metal ion binding || GO:0008033 tRNA processing || GO:0005524 ATP binding
Phy000V2AK_SCHMA	Phy0005OOQ_DROME	GO:0005515 protein binding || GO:0003972 RNA ligase (ATP) activity || GO:0046872 metal ion binding || GO:0008033 tRNA processing || GO:0005524 ATP binding
Phy000V2AK_SCHMA	Phy0008D1A_HUMAN	GO:0005554 || GO:0005737 cytoplasm || GO:0072669 || GO:0017166 vinculin binding || GO:0034446 substrate adhesion-dependent cell spreading || GO:0007160 cell-matrix adhesion || GO:0003972 RNA ligase (ATP) activity || GO:0006388 tRNA splicing, via endonucleolytic cleavage and ligation || GO:0046872 metal ion binding || GO:0005524 ATP binding
Phy000V2AK_SCHMA	Phy0002ZUH_CAEEL	GO:0009886 post-embryonic morphogenesis || GO:0040010 positive regulation of growth rate || GO:0008033 tRNA processing || GO:0003972 RNA ligase (ATP) activity || GO:0046872 metal ion binding || GO:0005524 ATP binding
Phy000V2AN_SCHMA	Phy00248W1_HUMAN	GO:0015631 tubulin binding || GO:0006464 protein modification process || GO:0004835 tubulin-tyrosine ligase activity || GO:0005929 cilium || GO:0005524 ATP binding || GO:0005932 microtubule basal body
Phy000V2AS_SCHMA	Phy000Z6CR_TRICA	GO:0005874 microtubule || GO:0000226 microtubule cytoskeleton organization
Phy000V2AT_SCHMA	Phy00403BE_MONBE	GO:0003723 RNA binding || GO:0003735 structural constituent of ribosome || GO:0005622 intracellular || GO:0005840 ribosome || GO:0006412 translation
Phy000V2AT_SCHMA	Phy000WM0P_NEMVE	GO:0003735 structural constituent of ribosome || GO:0006412 translation || GO:0003723 RNA binding || GO:0005840 ribosome
Phy000V2AT_SCHMA	Phy0008GYD_HUMAN	GO:0003723 RNA binding || GO:0003735 structural constituent of ribosome || GO:0005840 ribosome || GO:0006412 translation || GO:0019843 rRNA binding || GO:0022627 cytosolic small ribosomal subunit || GO:0019083 viral transcription || GO:0042254 ribosome biogenesis || GO:0006415 translational termination || GO:0006414 translational elongation || GO:0031018 endocrine pancreas development
Phy000V2AT_SCHMA	Phy0005YYN_DROME	GO:0003723 RNA binding || GO:0005840 ribosome || GO:0005811 lipid particle || GO:0019843 rRNA binding || GO:0003735 structural constituent of ribosome || GO:0000022 mitotic spindle elongation || GO:0006412 translation
Phy000V2AT_SCHMA	Phy000Z7HP_TRICA	GO:0003735 structural constituent of ribosome || GO:0006412 translation || GO:0003723 RNA binding || GO:0005840 ribosome
Phy000V2AT_SCHMA	Phy00038NN_CAEEL	GO:0005840 ribosome || GO:0006898 receptor-mediated endocytosis || GO:0042254 ribosome biogenesis || GO:0003735 structural constituent of ribosome || GO:0003723 RNA binding || GO:0022627 cytosolic small ribosomal subunit || GO:0006412 translation || GO:0000003 reproduction
Phy000V2AV_SCHMA	Phy00080R5_HUMAN	GO:0000287 magnesium ion binding || GO:0016301 kinase activity || GO:0016740 transferase activity || GO:0006412 translation || GO:0005524 ATP binding
Phy000V2B4_SCHMA	Phy000WLOJ_NEMVE	GO:0005784 translocon complex || GO:0030176 integral to endoplasmic reticulum membrane || GO:0006613 cotranslational protein targeting to membrane
Phy000V2B4_SCHMA	Phy0008ECF_HUMAN	GO:0005048 signal sequence binding || GO:0005515 protein binding || GO:0005783 endoplasmic reticulum || GO:0005784 translocon complex || GO:0005792 microsome || GO:0006613 cotranslational protein targeting to membrane || GO:0016020 membrane || GO:0016021 integral to membrane || GO:0030176 integral to endoplasmic reticulum membrane || GO:0004872 receptor activity
Phy000V2B4_SCHMA	Phy0005NRQ_DROME	GO:0005784 translocon complex || GO:0005811 lipid particle || GO:0030176 integral to endoplasmic reticulum membrane || GO:0006613 cotranslational protein targeting to membrane
Phy000V2B4_SCHMA	Phy0010K8Q_TRICA	GO:0005784 translocon complex || GO:0030176 integral to endoplasmic reticulum membrane || GO:0006613 cotranslational protein targeting to membrane
Phy000V2B4_SCHMA	Phy00036H2_CAEEL	GO:0005784 translocon complex || GO:0030176 integral to endoplasmic reticulum membrane || GO:0006613 cotranslational protein targeting to membrane
Phy000V2BE_SCHMA	Phy000WAJJ_NEMVE	GO:0016787 hydrolase activity
Phy000V2BG_SCHMA	Phy0005Y6C_DROME	GO:0005515 protein binding
Phy000V2BN_SCHMA	Phy000WJYM_NEMVE	GO:0007186 G-protein coupled receptor protein signaling pathway || GO:0004871 signal transducer activity || GO:0005525 GTP binding
Phy000V2BN_SCHMA	Phy0003EB9_CAEEL	GO:0040011 locomotion || GO:0031683 G-protein beta/gamma-subunit binding || GO:0018991 oviposition || GO:0005834 heterotrimeric G-protein complex || GO:0031752 D5 dopamine receptor binding || GO:0048477 oogenesis || GO:0003924 GTPase activity || GO:0031526 brush border membrane || GO:0007638 mechanosensory behavior || GO:0007188 G-protein signaling, coupled to cAMP nucleotide second messenger || …
Phy000V2C0_SCHMA	Phy000WEC3_NEMVE	GO:0008190 eukaryotic initiation factor 4E binding || GO:0045947 negative regulation of translational initiation
Phy000V2C0_SCHMA	Phy000Z78K_TRICA	GO:0008190 eukaryotic initiation factor 4E binding || GO:0045947 negative regulation of translational initiation
Phy000V2C2_SCHMA	Phy0008HFQ_HUMAN	GO:0000398 nuclear mRNA splicing, via spliceosome || GO:0005681 spliceosome || GO:0008380 RNA splicing || GO:0051301 cell division || GO:0031124 mRNA 3'-end processing || GO:0071013 || GO:0005654 nucleoplasm || GO:0006369 termination of RNA polymerase II transcription || GO:0006406 mRNA export from nucleus || GO:0006397 mRNA processing
Phy000V2C2_SCHMA	Phy0005TG8_DROME	GO:0071011 || GO:0071013 || GO:0000398 nuclear mRNA splicing, via spliceosome
Phy000V2C4_SCHMA	Phy004049G_MONBE	GO:0004109 coproporphyrinogen oxidase activity || GO:0006779 porphyrin biosynthetic process
Phy000V2C4_SCHMA	Phy000WJM3_NEMVE	GO:0004109 coproporphyrinogen oxidase activity || GO:0055114 oxidation reduction || GO:0006779 porphyrin biosynthetic process
Phy000V2C4_SCHMA	Phy0005NFT_DROME	GO:0004109 coproporphyrinogen oxidase activity || GO:0006783 heme biosynthetic process || GO:0055114 oxidation reduction || GO:0042803 protein homodimerization activity
Phy000V2C4_SCHMA	Phy0008DYH_HUMAN	GO:0004109 coproporphyrinogen oxidase activity || GO:0005739 mitochondrion || GO:0006783 heme biosynthetic process || GO:0016491 oxidoreductase activity || GO:0005758 mitochondrial intermembrane space || GO:0055114 oxidation reduction || GO:0042803 protein homodimerization activity
Phy000V2C4_SCHMA	Phy000Z37J_TRICA	GO:0004109 coproporphyrinogen oxidase activity || GO:0055114 oxidation reduction || GO:0006779 porphyrin biosynthetic process
Phy000V2C5_SCHMA	Phy000W98D_NEMVE	GO:0043461 proton-transporting ATP synthase complex assembly || GO:0005515 protein binding
Phy000V2C5_SCHMA	Phy001R4OX_HUMAN	GO:0016607 nuclear speck || GO:0043461 proton-transporting ATP synthase complex assembly || GO:0005739 mitochondrion || GO:0005515 protein binding
Phy000V2C5_SCHMA	Phy0005OV0_DROME	GO:0005515 protein binding || GO:0043461 proton-transporting ATP synthase complex assembly
Phy000V2C5_SCHMA	Phy000Z4T8_TRICA	GO:0043461 proton-transporting ATP synthase complex assembly || GO:0005515 protein binding
Phy000V2C5_SCHMA	Phy00038UH_CAEEL	GO:0005515 protein binding || GO:0043461 proton-transporting ATP synthase complex assembly
Phy000V2CD_SCHMA	Phy0005RAB_DROME	GO:0005515 protein binding || GO:0005634 nucleus || GO:0007049 cell cycle
Phy000V2CD_SCHMA	Phy00251CE_CAEEL	GO:0005634 nucleus || GO:0007049 cell cycle
[truncated: 8,365 more rows]

## Sheet: Table S2
Uniprot Acession1	SchistoDB_ID2	PhylomeDB_ID3	Protein Name4	GO Terms5	PubMed ID6	Transferred GO Terms7	Species Source8
[truncated: 18 more rows]

[truncated: 1 more sheets: Table S3]
